# Supplementary material for: Enhancing Mn‐Activated Mechanoluminescence via Pressure‐Regulated Local Structure in Centrosymmetric BaZnOS for Dynamic Response Applications
Source: Adv Sci (Weinh). 2025 Sep 12;12(45):e11805. doi: 10.1002/advs.202511805 (PMC12677602; doi:10.1002/advs.202511805)
Supplement: Supplementary file 2 — Supplemental Data [file ADVS-12-e11805-s001.zip › Data.xlsx]

## Sheet: Fig.1b
Wavelength	PL-intensity	Wavelength	ML-intensity	Wavelength	TL-intensity
550	0.04617	500.223	0.00706	500.1	0.19563
550.15	0.04654	500.358	0.03022	500.47	0.21129
550.551	0.04756	500.493	0.02393	500.84	0.21682
550.951	0.0486	500.628	0.02332	501.2	0.19988
551	0.04873	500.763	0.0247	501.57	0.19218
551.351	0.04967	500.898	0.0089	501.94	0.1892
551.752	0.05077	501.033	0.01826	502.31	0.18852
552	0.05146	501.168	0.02117	502.67	0.18545
552.152	0.05189	501.303	0.01642	503.04	0.16913
552.553	0.05305	501.438	0.01979	503.41	0.15005
552.953	0.05424	501.573	0.01749	503.78	0.11843
553	0.05438	501.709	0.02409	504.14	0.08777
553.353	0.05546	501.844	0.02332	504.51	0.07906
553.754	0.05671	501.979	0.02102	504.88	0.06966
554	0.05749	502.114	0.00921	505.25	0.08145
554.154	0.05799	502.249	0.02301	505.61	0.10616
554.555	0.0593	502.384	0.01672	505.98	0.12869
554.955	0.06065	502.519	0.02409	506.35	0.10973
555	0.0608	502.654	0.02347	506.71	0.0899
555.355	0.06203	502.789	0.03713	507.08	0.07825
555.756	0.06344	502.924	0.01013	507.45	0.07551
556	0.06432	503.059	0.02056	507.81	0.09515
556.156	0.06489	503.194	0.01243	508.18	0.10166
556.557	0.06638	503.329	0.03222	508.55	0.11806
556.957	0.0679	503.464	0.02516	508.92	0.11752
557	0.06807	503.599	0.01473	509.28	0.1161
557.357	0.06946	503.734	0.00384	509.65	0.15596
557.758	0.07106	503.87	0.01933	510.02	0.14332
558	0.07204	504.005	0.01856	510.38	0.13729
558.158	0.07269	504.14	0.02808	510.75	0.13999
558.559	0.07437	504.275	0.02255	511.12	0.13727
558.959	0.07608	504.41	0.02608	511.48	0.1412
559	0.07626	504.545	0.02547	511.85	0.15555
559.359	0.07783	504.68	0.01212	512.21	0.19743
559.76	0.07963	504.815	0.02148	512.58	0.20223
560	0.08072	504.95	0.01642	512.95	0.21476
560.16	0.08146	505.085	0.02209	513.31	0.21238
560.561	0.08334	505.22	0.02654	513.68	0.20726
560.961	0.08526	505.355	0.00982	514.05	0.18202
561	0.08545	505.49	0.03038	514.41	0.16494
561.361	0.08722	505.625	0.01948	514.78	0.16389
561.762	0.08923	505.76	0.01105	515.14	0.158
562	0.09045	505.895	0.01826	515.51	0.16278
562.162	0.09128	506.03	0.02777	515.88	0.1705
562.563	0.09338	506.165	0.03038	516.24	0.16712
562.963	0.09552	506.3	0.02562	516.61	0.16555
563	0.09572	506.435	0.02271	516.97	0.1598
563.363	0.09771	506.57	0.0158	517.34	0.15463
563.764	0.09994	506.705	0.02409	517.71	0.1546
564	0.10129	506.84	0.02363	518.07	0.13843
564.164	0.10223	506.975	0.02976	518.44	0.12841
564.565	0.10456	507.111	0.01948	518.8	0.12361
564.965	0.10694	507.246	0.02439	519.17	0.13565
565	0.10715	507.381	0.01918	519.53	0.14582
565.365	0.10937	507.516	0.01872	519.9	0.17192
565.766	0.11185	507.651	0.04004	520.26	0.18054
566	0.11332	507.786	0.000460264	520.63	0.17037
566.166	0.11438	507.921	0.03345	520.99	0.1987
566.567	0.11696	508.056	0.01933	521.36	0.1799
566.967	0.11959	508.191	0.02624	521.73	0.17915
567	0.11981	508.326	0.02071	522.09	0.19296
567.367	0.12228	508.461	0.029	522.46	0.18387
567.768	0.12502	508.596	0.03467	522.82	0.17498
568	0.12663	508.731	0.02209	523.19	0.19655
568.168	0.12781	508.866	0.02041	523.55	0.20511
568.569	0.13065	509.001	0.0201	523.92	0.17761
568.969	0.13355	509.136	0.02992	524.28	0.14422
569	0.13378	509.271	0.01657	524.65	0.14406
569.369	0.13651	509.406	0.01994	525.01	0.17106
569.77	0.13952	509.541	0.02455	525.38	0.20039
570	0.14127	509.676	0.02624	525.74	0.1996
570.17	0.14258	509.811	0.02025	526.1	0.19048
570.571	0.14571	509.946	0.02347	526.47	0.17859
570.971	0.14889	510.081	0.01319	526.83	0.14281
571	0.14912	510.216	0.01918	527.2	0.12907
571.371	0.15212	510.351	0.02117	527.56	0.13217
571.772	0.15542	510.486	0.0267	527.93	0.16059
572	0.15732	510.621	0.02179	528.29	0.14851
572.172	0.15877	510.756	0.02117	528.66	0.14376
572.573	0.16218	510.891	0.01964	529.02	0.14288
572.973	0.16565	511.026	0.02194	529.39	0.1431
573	0.16589	511.161	0.01749	529.75	0.16822
573.373	0.16918	511.296	0.03084	530.11	0.18508
573.774	0.17277	511.431	0.02624	530.48	0.19819
574	0.17483	511.566	0.02485	530.84	0.1928
574.174	0.17642	511.701	0.01948	531.21	0.18269
574.575	0.18013	511.836	0.02163	531.57	0.16833
574.975	0.1839	511.971	0.02117	531.93	0.16324
575	0.18414	512.106	0.01718	532.3	0.16033
575.375	0.18774	512.241	0.02762	532.66	0.18514
575.776	0.19163	512.376	0.02654	533.03	0.18548
576	0.19384	512.511	0.01856	533.39	0.15625
576.176	0.19558	512.646	0.02639	533.75	0.13702
576.577	0.1996	512.781	0.02501	534.12	0.11628
576.977	0.20368	512.916	0.01488	534.48	0.08427
577	0.20392	513.051	0.02194	534.84	0.10427
577.377	0.20782	513.186	0.01427	535.21	0.13558
577.778	0.21202	513.321	0.02731	535.57	0.1395
578	0.21438	513.456	0.00736	535.93	0.13143
578.178	0.21629	513.591	0.02976	536.3	0.13121
578.579	0.22062	513.726	0.01519	536.66	0.12147
578.979	0.22501	513.861	0.02363	537.03	0.12581
579	0.22524	513.995	0.0201	537.39	0.11563
579.379	0.22946	514.13	0.02838	537.75	0.13297
579.78	0.23398	514.265	0.02531	538.11	0.13772
580	0.23649	514.4	0.02823	538.48	0.16268
580.18	0.23856	514.535	0.0293	538.84	0.16792
580.581	0.2432	514.67	0.0201	539.2	0.15443
580.981	0.24791	514.805	0.01841	539.57	0.1518
581	0.24813	514.94	0.0267	539.93	0.12863
581.381	0.25267	515.075	0.02547	540.29	0.12419
581.782	0.2575	515.21	0.02255	540.66	0.12173
582	0.26016	515.345	0.02808	541.02	0.11837
582.182	0.2624	515.48	0.04326	541.38	0.12874
582.583	0.26735	515.615	0.02777	541.74	0.14936
582.983	0.27237	515.75	0.02593	542.11	0.18275
583	0.27258	515.885	0.03191	542.47	0.16249
583.383	0.27745	516.02	0.0316	542.83	0.15974
583.784	0.28259	516.155	0.02163	543.2	0.16413
584	0.28539	516.29	0.02976	543.56	0.16971
584.184	0.28779	516.425	0.01764	543.92	0.19043
584.585	0.29305	516.56	0.03084	544.28	0.19809
584.985	0.29837	516.695	0.03283	544.65	0.21327
585	0.29857	516.83	0.03743	545.01	0.20783
585.385	0.30375	516.965	0.01795	545.37	0.19399
585.786	0.3092	517.099	0.01887	545.73	0.18569
586	0.31213	517.234	0.03774	546.09	0.18924
586.186	0.3147	517.369	0.02041	546.46	0.21567
586.587	0.32026	517.504	0.02163	546.82	0.20672
586.987	0.32588	517.639	0.01672	547.18	0.1888
587	0.32606	517.774	0.02992	547.54	0.19
587.387	0.33155	517.909	0.02194	547.9	0.16845
587.788	0.33729	518.044	0.02317	548.27	0.16882
588	0.34035	518.179	0.02731	548.63	0.1747
588.188	0.34308	518.314	0.0313	548.99	0.16391
588.589	0.34892	518.449	0.01519	549.35	0.15074
588.989	0.35483	518.584	0.03682	549.71	0.16414
589	0.35499	518.719	0.02485	550.08	0.15143
589.389	0.36078	518.854	0.01841	550.44	0.13563
589.79	0.36679	518.989	0.01442	550.8	0.12746
590	0.36997	519.124	0.01841	551.16	0.12052
590.19	0.37285	519.258	0.04265	551.52	0.1204
590.591	0.37897	519.393	0.0316	551.88	0.11276
590.991	0.38513	519.528	0.01826	552.25	0.11445
591	0.38527	519.663	0.02501	552.61	0.11853
591.391	0.39135	519.798	0.02347	552.97	0.10185
591.792	0.39761	519.933	0.029	553.33	0.10403
592	0.40089	520.068	0.01964	553.69	0.09976
592.192	0.40392	520.203	0.02286	554.05	0.09179
592.593	0.41028	520.338	0.02547	554.41	0.10221
592.993	0.41669	520.473	0.03452	554.77	0.087
593	0.4168	520.608	0.03038	555.14	0.09296
593.393	0.42314	520.743	0.02854	555.5	0.11089
593.794	0.42964	520.877	0.03621	555.86	0.11056
594	0.433	521.012	0.02455	556.22	0.11875
594.194	0.43617	521.147	0.03176	556.58	0.11949
594.595	0.44275	521.282	0.0359	556.94	0.10626
594.995	0.44937	521.417	0.03268	557.3	0.10203
595	0.44945	521.552	0.02393	557.66	0.08817
595.395	0.45603	521.687	0.02332	558.02	0.08588
595.796	0.46272	521.822	0.03483	558.38	0.09633
596	0.46615	521.957	0.03728	558.74	0.10945
596.196	0.46945	522.092	0.03099	559.1	0.11484
596.597	0.47622	522.226	0.02531	559.46	0.15949
596.997	0.48302	522.361	0.0267	559.83	0.14357
597	0.48307	522.496	0.03068	560.19	0.14043
597.397	0.48985	522.631	0.02409	560.55	0.13682
597.798	0.49671	522.766	0.01411	560.91	0.12436
598	0.50019	522.901	0.03529	561.27	0.12054
598.198	0.5036	523.036	0.02225	561.63	0.14365
598.599	0.51052	523.171	0.02455	561.99	0.1448
598.999	0.51746	523.306	0.02685	562.35	0.14364
599	0.51748	523.441	0.02577	562.71	0.14681
599.399	0.52443	523.575	0.02762	563.07	0.14086
599.8	0.53142	523.71	0.03544	563.43	0.15006
600	0.53492	523.845	0.03651	563.79	0.17363
600.2	0.53843	523.98	0.03483	564.15	0.19483
600.601	0.54546	524.115	0.02378	564.51	0.2137
601	0.55249	524.25	0.03713	564.87	0.22934
601.001	0.5525	524.385	0.03007	565.23	0.23795
601.401	0.55956	524.52	0.03483	565.59	0.2367
601.802	0.56664	524.655	0.03038	565.95	0.22461
602	0.57014	524.789	0.03513	566.31	0.19932
602.202	0.57372	524.924	0.01933	566.67	0.17734
602.603	0.58082	525.059	0.02332	567.03	0.15264
603	0.58787	525.194	0.03682	567.38	0.15369
603.003	0.58792	525.329	0.01504	567.74	0.15398
603.403	0.59503	525.464	0.03483	568.1	0.14148
604	0.60563	525.599	0.03897	568.46	0.12668
604.605	0.61637	525.734	0.02133	568.82	0.12121
605	0.62339	525.868	0.03467	569.18	0.12871
605.005	0.62348	526.003	0.03897	569.54	0.13523
605.405	0.63058	526.138	0.02838	569.9	0.13071
605.806	0.63768	526.273	0.03483	570.26	0.14364
606	0.64112	526.408	0.04035	570.62	0.13653
606.206	0.64477	526.543	0.02547	570.98	0.13138
606.607	0.65185	526.678	0.03406	571.34	0.14462
607	0.65879	526.812	0.02531	571.7	0.16312
607.007	0.65892	526.947	0.03176	572.05	0.18606
607.407	0.66597	527.082	0.04035	572.41	0.22741
607.808	0.673	527.217	0.03529	572.77	0.27596
608	0.67637	527.352	0.02332	573.13	0.26239
608.208	0.68001	527.487	0.03912	573.49	0.267
608.609	0.68701	527.622	0.03314	573.85	0.26704
609	0.69382	527.756	0.04971	574.21	0.25662
609.009	0.69397	527.891	0.03805	574.57	0.23105
609.409	0.70091	528.026	0.029	574.92	0.19118
609.81	0.70783	528.161	0.0336	575.28	0.15486
610	0.7111	528.296	0.02133	575.64	0.16865
610.21	0.71471	528.431	0.02624	576	0.18409
610.611	0.72155	528.566	0.03774	576.36	0.21795
611	0.72818	528.7	0.03253	576.72	0.2134
611.011	0.72837	528.835	0.04219	577.07	0.19261
611.411	0.73514	528.97	0.04112	577.43	0.18956
611.812	0.74187	529.105	0.03237	577.79	0.17567
612	0.74502	529.24	0.0293	578.15	0.19572
612.212	0.74857	529.375	0.03437	578.51	0.22396
612.613	0.75521	529.509	0.03437	578.86	0.26177
613	0.7616	529.644	0.02593	579.22	0.26359
613.013	0.76181	529.779	0.04296	579.58	0.28545
613.413	0.76836	529.914	0.02884	579.94	0.2852
613.814	0.77486	530.049	0.04188	580.3	0.27681
614	0.77786	530.184	0.04081	580.65	0.26683
614.214	0.7813	530.318	0.03053	581.01	0.251
614.615	0.78769	530.453	0.02808	581.37	0.22787
615	0.79378	530.588	0.02424	581.73	0.19116
615.015	0.79401	530.723	0.03437	582.09	0.19472
615.415	0.80028	530.858	0.02869	582.44	0.20754
615.816	0.80648	530.993	0.02792	582.8	0.20395
616	0.80931	531.127	0.03836	583.16	0.20783
616.216	0.81262	531.262	0.05032	583.52	0.22437
616.617	0.81869	531.397	0.03007	583.87	0.22482
617	0.82443	531.532	0.03651	584.23	0.23256
617.017	0.82469	531.667	0.05554	584.59	0.24378
617.417	0.83061	531.801	0.02838	584.94	0.25969
617.818	0.83647	531.936	0.03605	585.3	0.25748
618	0.8391	532.071	0.04326	585.66	0.25951
618.218	0.84224	532.206	0.04142	586.02	0.26121
618.619	0.84793	532.341	0.0402	586.37	0.27049
619	0.85328	532.476	0.04679	586.73	0.27881
619.019	0.85355	532.61	0.05462	587.09	0.27375
619.419	0.85908	532.745	0.04219	587.44	0.30261
619.82	0.86452	532.88	0.03805	587.8	0.30014
620	0.86694	533.015	0.03897	588.16	0.31492
620.22	0.86988	533.15	0.03958	588.51	0.31884
620.621	0.87514	533.284	0.04342	588.87	0.31307
621	0.88005	533.419	0.04311	589.23	0.31061
621.021	0.88032	533.554	0.05646	589.58	0.31673
621.421	0.8854	533.689	0.03713	589.94	0.34412
621.822	0.89038	533.824	0.04112	590.3	0.36327
622	0.89257	533.958	0.04679	590.65	0.38724
622.222	0.89527	534.093	0.02992	591.01	0.36021
622.623	0.90005	534.228	0.03897	591.37	0.35659
623	0.90447	534.363	0.04863	591.72	0.33877
623.023	0.90474	534.498	0.05953	592.08	0.33815
623.423	0.90932	534.632	0.04664	592.44	0.35803
623.824	0.91379	534.767	0.03912	592.79	0.36615
624	0.91573	534.902	0.04465	593.15	0.39691
624.224	0.91816	535.037	0.04879	593.5	0.41265
624.625	0.92241	535.172	0.05769	593.86	0.42483
625	0.9263	535.306	0.05753	594.22	0.42682
625.025	0.92656	535.441	0.05124	594.57	0.4099
625.425	0.93059	535.576	0.04925	594.93	0.41234
625.826	0.93451	535.711	0.05293	595.28	0.41358
626	0.93618	535.845	0.04541	595.64	0.40485
626.226	0.93831	535.98	0.0606	596	0.39908
626.627	0.942	536.115	0.04342	596.35	0.40037
627	0.94533	536.25	0.05247	596.71	0.44549
627.027	0.94556	536.385	0.06045	597.06	0.49644
627.427	0.94901	536.519	0.05278	597.42	0.52382
627.828	0.95233	536.654	0.05339	597.77	0.54677
628	0.95372	536.789	0.05753	598.13	0.50913
628.228	0.95553	536.924	0.05293	598.49	0.51474
628.629	0.95861	537.058	0.04833	598.84	0.5133
629	0.96135	537.193	0.06566	599.2	0.4977
629.029	0.96155	537.328	0.05339	599.55	0.47664
629.429	0.96438	537.463	0.03759	599.91	0.45122
629.83	0.96707	537.598	0.06075	600.26	0.44691
630	0.96817	537.732	0.05462	600.62	0.4452
630.23	0.96963	537.867	0.03713	600.97	0.46939
630.631	0.97206	538.002	0.06873	601.33	0.48408
631	0.97419	538.137	0.0626	601.68	0.4993
631.031	0.97436	538.271	0.05677	602.04	0.53592
631.431	0.97653	538.406	0.0695	602.39	0.54051
631.832	0.97856	538.541	0.05983	602.75	0.53454
632	0.97938	538.676	0.06674	603.1	0.51763
632.232	0.98046	538.81	0.05799	603.46	0.53409
632.633	0.98223	538.945	0.07211	603.81	0.52189
633	0.98372	539.08	0.06536	604.17	0.52626
633.033	0.98385	539.215	0.0738	604.52	0.5616
633.433	0.98534	539.349	0.06336	604.88	0.5855
633.834	0.9867	539.484	0.05247	605.23	0.60791
634	0.98722	539.619	0.06965	605.58	0.61911
634.234	0.98791	539.754	0.07456	605.94	0.61382
634.635	0.98899	539.888	0.06106	606.29	0.6222
635	0.98985	540.023	0.06152	606.65	0.63007
635.035	0.98993	540.158	0.06827	607	0.64243
635.435	0.99072	540.293	0.0629	607.36	0.63324
635.836	0.99138	540.427	0.0649	607.71	0.67422
636	0.99161	540.562	0.06382	608.06	0.67448
636.236	0.9919	540.697	0.05677	608.42	0.67563
636.637	0.99228	540.832	0.07195	608.77	0.67306
637	0.9925	540.966	0.07548	609.13	0.67343
637.037	0.99251	541.101	0.08638	609.48	0.6743
637.437	0.99261	541.236	0.06122	609.84	0.66953
637.838	0.99257	541.371	0.07487	610.19	0.6853
638	0.99251	541.505	0.05937	610.54	0.71997
638.238	0.99238	541.64	0.07195	610.9	0.71341
638.639	0.99205	541.775	0.08883	611.25	0.74967
639	0.99164	541.909	0.07732	611.6	0.75133
639.039	0.99159	542.044	0.08377	611.96	0.75534
639.439	0.99098	542.179	0.08684	612.31	0.76865
639.84	0.99024	542.314	0.07272	612.67	0.74927
640	0.9899	542.448	0.08852	613.02	0.7573
640.24	0.98935	542.583	0.07134	613.37	0.73856
640.641	0.98833	542.718	0.08638	613.73	0.70585
641	0.98729	542.853	0.08438	614.08	0.70081
641.041	0.98716	542.987	0.07334	614.43	0.73507
641.441	0.98586	543.122	0.06674	614.79	0.76634
641.842	0.98442	543.257	0.0876	615.14	0.78576
642	0.98381	543.391	0.07671	615.49	0.80984
642.242	0.98284	543.526	0.09221	615.85	0.83647
642.643	0.98113	543.661	0.09343	616.2	0.84072
643	0.97949	543.796	0.08622	616.55	0.84229
643.043	0.97928	543.93	0.09742	616.9	0.83589
643.443	0.9773	544.065	0.09389	617.26	0.81663
643.844	0.97518	544.2	0.11415	617.61	0.80533
644	0.97432	544.334	0.08898	617.96	0.80312
644.244	0.97293	544.469	0.10739	618.32	0.77994
644.645	0.97055	544.604	0.08607	618.67	0.77068
645	0.96832	544.739	0.09098	619.02	0.77427
645.045	0.96803	544.873	0.10402	619.37	0.77033
645.445	0.96539	545.008	0.08791	619.73	0.76241
645.846	0.96261	545.143	0.09282	620.08	0.74797
646	0.96151	545.277	0.10724	620.43	0.76278
646.246	0.95971	545.412	0.09083	620.78	0.75531
646.647	0.95668	545.547	0.10632	621.14	0.74959
647	0.95391	545.681	0.12105	621.49	0.74748
647.047	0.95353	545.816	0.11967	621.84	0.76195
647.447	0.95025	545.951	0.11184	622.19	0.76124
647.848	0.94685	546.086	0.09405	622.55	0.79431
648	0.94553	546.22	0.09834	622.9	0.81852
648.248	0.94333	546.355	0.1232	623.25	0.81537
648.649	0.93969	546.49	0.10862	623.6	0.80588
649	0.9364	546.624	0.09865	623.95	0.78655
649.049	0.93593	546.759	0.12335	624.31	0.77645
649.449	0.93206	546.894	0.11461	624.66	0.77657
649.85	0.92806	547.028	0.13823	625.01	0.78815
650	0.92654	547.163	0.12795	625.36	0.78014
650.25	0.92396	547.298	0.13348	625.71	0.78531
650.651	0.91974	547.432	0.12519	626.07	0.80044
651	0.91598	547.567	0.14176	626.42	0.81117
651.051	0.91542	547.702	0.1413	626.77	0.8327
651.451	0.91098	547.836	0.13348	627.12	0.85259
651.852	0.90644	547.971	0.14836	627.47	0.86971
652	0.90474	548.106	0.13271	627.82	0.88479
652.252	0.9018	548.24	0.13041	628.18	0.93493
652.653	0.89705	548.375	0.12749	628.53	0.92534
653	0.89285	548.51	0.13608	628.88	0.92545
653.053	0.8922	548.644	0.14023	629.23	0.93977
653.453	0.88725	548.779	0.16569	629.58	0.94679
653.854	0.88221	548.914	0.14943	629.93	0.91806
654	0.88034	549.048	0.14084	630.28	0.89763
654.254	0.87707	549.183	0.15634	630.63	0.88401
654.655	0.87184	549.318	0.12872	630.99	0.85797
655	0.86725	549.452	0.13071	631.34	0.84905
655.055	0.86651	549.587	0.15833	631.69	0.86705
655.455	0.8611	549.722	0.14437	632.04	0.90443
655.856	0.8556	549.856	0.13087	632.39	0.9094
656	0.8536	549.991	0.14774	632.74	0.92139
656.256	0.85002	550.126	0.15741	633.09	0.93543
656.657	0.84436	550.26	0.16385	633.44	0.95378
657	0.83943	550.395	0.1614	633.79	0.98186
657.057	0.83861	550.53	0.15603	634.14	0.98477
657.457	0.83279	550.664	0.17521	634.49	0.98984
657.858	0.82689	550.799	0.15726	634.84	0.99695
658	0.82478	550.934	0.18104	635.19	0.98385
658.258	0.82092	551.068	0.15465	635.54	0.94208
658.659	0.81487	551.203	0.18994	635.9	0.93827
659	0.80967	551.338	0.16431	636.25	0.93476
659.059	0.80876	551.472	0.18104	636.6	0.93373
659.459	0.80258	551.607	0.16738	636.95	0.92695
659.86	0.79634	551.742	0.17475	637.3	0.8839
660	0.79414	551.876	0.18441	637.65	0.93087
660.26	0.79003	552.011	0.19745	638	0.93246
660.661	0.78367	552.145	0.20236	638.35	0.96656
661	0.77823	552.28	0.20206	638.7	0.98921
661.061	0.77725	552.415	0.20881	639.05	0.99697
661.461	0.77077	552.549	0.20374	639.4	1
661.862	0.76424	552.684	0.21234	639.75	0.99089
662	0.76197	552.819	0.18288	640.1	0.96001
662.262	0.75766	552.953	0.21203	640.45	0.94566
662.663	0.75103	553.088	0.19224	640.8	0.92175
663	0.74541	553.223	0.21448	641.15	0.91672
663.063	0.74435	553.357	0.21817	641.5	0.92555
663.463	0.73764	553.492	0.23412	641.84	0.95576
663.864	0.73088	553.626	0.20881	642.19	0.93041
664	0.72857	553.761	0.21878	642.54	0.92119
664.264	0.72408	553.896	0.20881	642.89	0.95508
664.665	0.71724	554.03	0.24547	643.24	0.94472
665	0.71149	554.165	0.24041	643.59	0.94781
665.065	0.71037	554.299	0.22139	643.94	0.92741
665.465	0.70347	554.434	0.24149	644.29	0.92927
665.866	0.69654	554.569	0.24087	644.64	0.89297
666	0.69422	554.703	0.24317	644.99	0.91683
666.266	0.68959	554.838	0.25667	645.34	0.90429
666.667	0.6826	554.973	0.23811	645.69	0.89561
667	0.67677	555.107	0.26557	646.04	0.88139
667.067	0.6756	555.242	0.2444	646.39	0.87859
667.467	0.66857	555.376	0.24133	646.73	0.88028
667.868	0.66153	555.511	0.25468	647.08	0.79713
668	0.6592	555.646	0.24992	647.43	0.79949
668.268	0.65447	555.78	0.29288	647.78	0.79971
668.669	0.64739	555.915	0.24685	648.13	0.78262
669	0.64153	556.049	0.24072	648.48	0.78517
669.069	0.6403	556.184	0.26419	648.83	0.79766
669.469	0.63321	556.319	0.26757	649.18	0.79353
669.87	0.6261	556.453	0.25008	649.52	0.81218
670	0.62379	556.588	0.27416	649.87	0.81401
670.27	0.619	556.722	0.31666	650.22	0.80356
671	0.60603	556.857	0.30638	650.57	0.78949
671.471	0.59766	556.992	0.29349	650.92	0.78432
671.872	0.59055	557.126	0.26358	651.27	0.80134
672	0.58827	557.261	0.27524	651.61	0.82389
672.272	0.58344	557.395	0.29549	651.96	0.84264
672.673	0.57635	557.53	0.27248	652.31	0.85459
673	0.57055	557.665	0.26879	652.66	0.84907
673.073	0.56926	557.799	0.29871	653.01	0.82485
673.473	0.56218	557.934	0.28905	653.35	0.78956
673.874	0.55511	558.068	0.30776	653.7	0.76558
674	0.55289	558.203	0.31589	654.05	0.73235
674.274	0.54806	558.338	0.33047	654.4	0.72704
674.675	0.54103	558.472	0.32218	654.75	0.71051
675	0.53532	558.607	0.32111	655.09	0.70639
675.075	0.53401	558.741	0.27386	655.44	0.7106
675.475	0.52701	558.876	0.30301	655.79	0.70863
675.876	0.52004	559.01	0.32203	656.14	0.71768
676	0.51788	559.145	0.32755	656.48	0.72536
676.276	0.51309	559.28	0.34949	656.83	0.7242
676.677	0.50616	559.414	0.36591	657.18	0.71487
677	0.50058	559.549	0.35993	657.53	0.69869
677.077	0.49926	559.683	0.36852	657.87	0.68804
677.477	0.49239	559.818	0.32602	658.22	0.65534
677.878	0.48554	559.952	0.33783	658.57	0.64035
678	0.48346	560.087	0.38048	658.92	0.64993
678.278	0.47873	560.222	0.35563	659.26	0.64677
678.679	0.47195	560.356	0.36468	659.61	0.65457
679	0.46654	560.491	0.34597	659.96	0.67128
679.079	0.46521	560.625	0.3475	660.3	0.70048
679.479	0.4585	560.76	0.35486	660.65	0.71733
679.88	0.45183	560.894	0.37143	661	0.71481
680	0.44983	561.029	0.38417	661.34	0.70719
680.28	0.4452	561.164	0.39261	661.69	0.69243
680.681	0.4386	561.298	0.37465	662.04	0.67319
681	0.43337	561.433	0.34857	662.38	0.67475
681.081	0.43205	561.567	0.38309	662.73	0.65792
681.481	0.42554	561.702	0.38524	663.08	0.64151
681.882	0.41907	561.836	0.36698	663.42	0.65118
682	0.41717	561.971	0.38693	663.77	0.6501
682.282	0.41265	562.105	0.39629	664.12	0.65554
682.683	0.40627	562.24	0.38386	664.46	0.65896
683	0.40125	562.375	0.41071	664.81	0.67027
683.083	0.39994	562.509	0.40687	665.16	0.66702
683.483	0.39366	562.644	0.41224	665.5	0.66828
683.884	0.38742	562.778	0.41838	665.85	0.65974
684	0.38563	562.913	0.40166	666.2	0.66705
684.284	0.38124	563.047	0.41163	666.54	0.66371
684.685	0.37511	563.182	0.43633	666.89	0.69305
685	0.37031	563.316	0.42022	667.23	0.70974
685.085	0.36903	563.451	0.44293	667.58	0.69741
685.485	0.363	563.585	0.40334	667.93	0.68509
685.886	0.35702	563.72	0.48098	668.27	0.68356
686	0.35533	563.854	0.44983	668.62	0.63162
686.286	0.3511	563.989	0.43265	668.96	0.6123
686.687	0.34523	564.124	0.41025	669.31	0.61318
687	0.34068	564.258	0.43326	669.65	0.61406
687.087	0.33942	564.393	0.43326	670	0.61335
687.487	0.33367	564.527	0.46287	670.35	0.65309
687.888	0.32797	564.662	0.47499	670.69	0.67678
688	0.32639	564.796	0.47484	671.04	0.67969
688.288	0.32233	564.931	0.45551	671.38	0.66085
688.689	0.31675	565.065	0.4888	671.73	0.63961
689	0.31245	565.2	0.4305	672.07	0.63167
689.089	0.31122	565.334	0.47683	672.42	0.62575
689.489	0.30576	565.469	0.46763	672.76	0.59838
689.89	0.30035	565.603	0.49218	673.11	0.60991
690	0.29888	565.738	0.48926	673.45	0.57636
690.29	0.29501	565.872	0.51227	673.8	0.57222
690.691	0.28973	566.007	0.51411	674.14	0.56129
691	0.28569	566.141	0.48236	674.49	0.54905
691.091	0.2845	566.276	0.49969	674.83	0.54784
691.491	0.27934	566.41	0.49985	675.18	0.54139
691.892	0.27424	566.545	0.5066	675.52	0.53421
692	0.27287	566.679	0.49402	675.87	0.56915
692.292	0.2692	566.814	0.50092	676.21	0.58356
692.693	0.26422	566.948	0.52838	676.56	0.58933
693	0.26044	567.083	0.53099	676.9	0.58839
693.093	0.25931	567.217	0.51396	677.25	0.59272
693.493	0.25445	567.352	0.52393	677.59	0.57589
693.894	0.24966	567.486	0.5379	677.94	0.56867
694	0.2484	567.621	0.55446	678.28	0.56728
694.294	0.24493	567.755	0.57824	678.62	0.54719
694.695	0.24027	567.89	0.53299	678.97	0.53846
695	0.23675	568.024	0.52639	679.31	0.56803
695.095	0.23567	568.159	0.54373	679.66	0.57427
695.495	0.23113	568.293	0.56229	680	0.54109
695.896	0.22665	568.428	0.58898	680.35	0.51282
696	0.2255	568.562	0.55845	680.69	0.51258
696.296	0.22224	568.697	0.52808	681.03	0.52649
696.697	0.21788	568.831	0.57165	681.38	0.56933
697	0.21463	568.966	0.60479	681.72	0.55237
697.097	0.2136	569.1	0.55078	682.07	0.54153
697.497	0.20937	569.235	0.58852	682.41	0.5349
697.898	0.2052	569.369	0.57625	682.75	0.52561
698	0.20415	569.504	0.60402	683.1	0.53295
698.298	0.2011	569.638	0.56873	683.44	0.51779
698.699	0.19706	569.773	0.59712	683.78	0.49445
699	0.19406	569.907	0.60617	684.13	0.5084
699.099	0.19309	570.042	0.61721	684.47	0.50709
699.5	0.18917	570.176	0.60463	684.82	0.51315
699.9	0.18531	570.311	0.58668	685.16	0.5205
700	0.18436	570.445	0.58423	685.5	0.50902
700.3	0.18152	570.58	0.60141	685.85	0.5012
700.701	0.17779	570.714	0.61399	686.19	0.5048
701	0.17504	570.849	0.62412	686.53	0.48842
701.101	0.17412	570.983	0.63685	686.88	0.46852
701.501	0.1705	571.118	0.63118	687.22	0.47338
701.902	0.16695	571.252	0.62396	687.56	0.47057
702	0.16609	571.386	0.63562	687.9	0.47358
702.302	0.16346	571.521	0.61491	688.25	0.46083
702.703	0.16003	571.655	0.6456	688.59	0.45421
703	0.15751	571.79	0.60463	688.93	0.45228
703.103	0.15665	571.924	0.65173	689.28	0.45282
703.504	0.15333	572.059	0.65143	689.62	0.44263
703.904	0.15008	572.193	0.65281	689.96	0.42771
704	0.1493	572.328	0.63087	690.3	0.42317
704.304	0.14688	572.462	0.65388	690.65	0.39934
704.705	0.14373	572.597	0.6838	690.99	0.38861
705	0.14145	572.731	0.64744	691.33	0.37604
705.105	0.14064	572.866	0.69178	691.68	0.39707
705.506	0.13761	573	0.6904	692.02	0.40945
705.906	0.13464	573.134	0.71817	692.36	0.41631
706	0.13395	573.269	0.73504	692.7	0.41025
706.306	0.13172	573.403	0.68549	693.04	0.40907
706.707	0.12885	573.538	0.68656	693.39	0.39298
707	0.12679	573.672	0.70865	693.73	0.41604
707.107	0.12604	573.807	0.69653	694.07	0.41358
707.508	0.12328	573.941	0.68994	694.41	0.46124
707.908	0.12058	574.076	0.72691	694.76	0.49554
708	0.11996	574.21	0.70114	695.1	0.47153
708.308	0.11793	574.344	0.70988	695.44	0.42142
708.709	0.11533	574.479	0.69868	695.78	0.37448
709	0.11347	574.613	0.71218	696.12	0.34412
709.109	0.11278	574.748	0.67981	696.47	0.33673
709.51	0.11028	574.882	0.68763	696.81	0.31581
709.91	0.10783	575.017	0.72983	697.15	0.31924
710	0.10729	575.151	0.71126	697.49	0.35281
710.31	0.10543	575.286	0.76097	697.83	0.38354
710.711	0.10308	575.42	0.7398	698.17	0.37556
711	0.10142	575.554	0.76603	698.51	0.39496
711.111	0.10078	575.689	0.79764	698.86	0.38398
711.512	0.09853	575.823	0.74916	699.2	0.37332
711.912	0.09632	575.958	0.72384	699.54	0.3616
712	0.09585	576.092	0.7803	699.88	0.36014
712.312	0.09417	576.226	0.77048	700.22	0.36742
712.713	0.09205	576.361	0.77064	700.56	0.33605
713	0.09056	576.495	0.74056	700.9	0.35378
713.113	0.08998	576.63	0.76312	701.24	0.3828
713.514	0.08796	576.764	0.76481	701.59	0.36334
713.914	0.08598	576.899	0.78613	701.93	0.39744
714	0.08556	577.033	0.80009	702.27	0.40394
714.314	0.08405	577.167	0.79135	702.61	0.38405
714.715	0.08215	577.302	0.80562	702.95	0.36995
715	0.08083	577.436	0.8004	703.29	0.34968
715.115	0.0803	577.571	0.79871	703.63	0.2849
715.516	0.07849	577.705	0.83661	703.97	0.3019
715.916	0.07672	577.839	0.80377	704.31	0.33023
716	0.07636	577.974	0.80055	704.65	0.32893
716.316	0.075	578.108	0.79856	704.99	0.33186
716.717	0.07331	578.243	0.83661	705.33	0.33554
717	0.07214	578.377	0.77907	705.67	0.34876
717.117	0.07166	578.512	0.77785	706.02	0.38648
717.518	0.07005	578.646	0.82403	706.36	0.38492
717.918	0.06848	578.78	0.82004	706.7	0.37926
718	0.06816	578.915	0.78245	707.04	0.37181
718.318	0.06694	579.049	0.80239	707.38	0.37461
718.719	0.06544	579.183	0.84504	707.72	0.36417
719	0.06441	579.318	0.91623	708.06	0.27808
719.119	0.06398	579.452	0.77907	708.4	0.27194
719.52	0.06255	579.587	0.81252	708.74	0.28124
719.92	0.06115	579.721	0.86146	709.08	0.30799
720	0.06088	579.855	0.86606	709.42	0.34611
720.32	0.05979	579.99	0.85041	709.76	0.34937
720.721	0.05847	580.124	0.87696	710.1	0.3531
721	0.05756	580.259	0.86806	710.44	0.36781
721.121	0.05718	580.393	0.8564	710.78	0.36073
721.522	0.05591	580.527	0.84673	711.12	0.36129
721.922	0.05469	580.662	0.85226	711.45	0.3485
722	0.05445	580.796	0.85379	711.79	0.34109
722.322	0.05349	580.931	0.89705	712.13	0.33221
722.723	0.05232	581.065	0.85272	712.47	0.30411
723	0.05153	581.199	0.81927	712.81	0.27161
723.123	0.05118	581.334	0.85394	713.15	0.24332
723.524	0.05007	581.468	0.87496	713.49	0.22314
723.924	0.04899	581.602	0.86606	713.83	0.20856
724	0.04879	581.737	0.89537	714.17	0.22415
724.324	0.04794	581.871	0.88539	714.51	0.21918
724.725	0.04692	582.006	0.93418	714.85	0.23563
725	0.04623	582.14	0.89997	715.19	0.25949
725.125	0.04592	582.274	0.86652	715.53	0.28683
725.526	0.04495	582.409	0.89997	715.86	0.31694
725.926	0.044	582.543	0.92897	716.2	0.33057
726	0.04383	582.677	0.90166	716.54	0.34386
726.326	0.04308	582.812	0.89491	716.88	0.33472
726.727	0.04219	582.946	0.92805	717.22	0.30967
727	0.04159	583.08	0.88171	717.56	0.30473
727.127	0.04132	583.215	0.91623	717.9	0.29652
727.528	0.04047	583.349	0.90795	718.24	0.28784
727.928	0.03965	583.484	0.94584	718.57	0.28071
728	0.0395	583.618	0.89797	718.91	0.25255
728.328	0.03885	583.752	0.89951	719.25	0.25474
728.729	0.03807	583.887	0.90534	719.59	0.25352
729	0.03756	584.021	0.94308	719.93	0.28665
729.129	0.03731	584.155	0.93111	720.27	0.32715
729.53	0.03658	584.29	0.90411	720.6	0.39063
729.93	0.03586	584.424	0.92805	720.94	0.36504
730	0.03574	584.558	0.87941	721.28	0.32776
730.33	0.03517	584.693	0.91025	721.62	0.28664
730.731	0.0345	584.827	0.93802	721.96	0.29838
731	0.03405	584.961	0.90595	722.29	0.31041
731.131	0.03384	585.096	0.93127	722.63	0.30698
731.532	0.03321	585.23	0.9038	722.97	0.313
731.932	0.03259	585.364	0.93265	723.31	0.3181
732	0.03249	585.499	0.90028	723.65	0.28129
732.332	0.03199	585.633	0.92452	723.98	0.25004
732.733	0.03141	585.767	0.92482	724.32	0.20565
733	0.03103	585.902	0.90887	724.66	0.12411
733.133	0.03084	586.036	0.94554	725	0.12353
733.534	0.0303	586.17	0.9529	725.33	0.10585
733.934	0.02976	586.305	0.94584	725.67	0.09788
734	0.02968	586.439	0.90795	726.01	0.09893
734.334	0.02925	586.573	0.90764	726.35	0.11569
734.735	0.02875	586.708	0.9351	726.68	0.11286
735	0.02843	586.842	0.91623	727.02	0.11173
735.135	0.02826	586.976	0.91715	727.36	0.10547
735.536	0.02779	587.111	0.96149	727.7	0.13421
735.936	0.02734	587.245	0.94047	728.03	0.16542
736	0.02727	587.379	1	728.37	0.1836
736.336	0.0269	587.514	0.9351	728.71	0.2019
736.737	0.02647	587.648	0.98036	729.04	0.20839
737	0.02619	587.782	0.95091	729.38	0.24736
737.137	0.02605	587.917	0.9374	729.72	0.23371
737.538	0.02565	588.051	0.95091	730.05	0.22644
737.938	0.02526	588.185	0.93342	730.39	0.21749
738	0.0252	588.32	0.97637	730.73	0.21314
738.338	0.02489	588.454	0.93188	731.06	0.21311
738.739	0.02452	588.588	0.9572	731.4	0.19514
739	0.02429	588.722	0.93526	731.74	0.2179
739.139	0.02417	588.857	0.99402	732.07	0.19443
739.54	0.02383	588.991	0.96257	732.41	0.23185
739.94	0.0235	589.125	0.97852	732.75	0.24269
740	0.02345	589.26	0.95167	733.08	0.23471
740.34	0.02318	589.394	0.96149	733.42	0.26273
740.741	0.02287	589.528	0.91869	733.75	0.2778
741	0.02267	589.663	0.91976	734.09	0.24114
741.141	0.02257	589.797	0.96303	734.43	0.24009
741.542	0.02228	589.931	0.9572	734.76	0.1939
741.942	0.022	590.065	0.95643	735.1	0.20846
742	0.02196	590.2	0.93894	735.44	0.22323
742.342	0.02173	590.334	0.96809	735.77	0.22152
742.743	0.02146	590.468	0.97622	736.11	0.25641
743	0.0213	590.603	0.97361	736.44	0.24798
743.143	0.02121	590.737	0.97775	736.78	0.24354
743.544	0.02097	590.871	0.98589	737.11	0.23313
743.944	0.02073	591.006	0.96425	737.45	0.22249
744	0.0207	591.14	0.96533	737.79	0.21782
744.344	0.0205	591.274	0.91408	738.12	0.22981
744.745	0.02028	591.408	0.96349	738.46	0.21495
745	0.02014	591.543	0.98113	738.79	0.21619
745.145	0.02007	591.677	0.99018	739.13	0.21134
745.546	0.01986	591.811	0.9911	739.46	0.24196
745.946	0.01966	591.946	0.98987	739.8	0.23865
746	0.01964	592.08	0.9552	740.13	0.22849
746.346	0.01947	592.214	0.90595	740.47	0.22725
746.747	0.01929	592.348	0.94063	740.8	0.21071
747	0.01917	592.483	0.97376	741.14	0.20305
747.147	0.01911	592.617	0.94768	741.47	0.19179
747.548	0.01894	592.751	0.98819	741.81	0.20369
747.948	0.01877	592.885	0.97821	742.14	0.20217
748	0.01875	593.02	0.97591	742.48	0.19074
748.348	0.01861	593.154	0.92544	742.81	0.17046
748.749	0.01845	593.288	0.96303	743.15	0.14363
749	0.01836	593.422	0.92222	743.48	0.11113
749.149	0.01831	593.557	0.94891	743.82	0.12394
749.55	0.01816	593.691	0.95336	744.15	0.13185
749.95	0.01802	593.825	0.94139	744.49	0.15021
750	0.01801	593.96	0.9529	744.82	0.15645
750.35	0.01789	594.094	0.94661	745.16	0.16353
750.751	0.01776	594.228	0.90089	745.49	0.1808
751	0.01768	594.362	0.90626	745.82	0.18684
751.151	0.01764	594.497	0.95213	746.16	0.21085
751.552	0.01752	594.631	0.95581	746.49	0.20628
751.952	0.0174	594.765	0.92513	746.83	0.20808
752	0.01739	594.899	0.95428	747.16	0.20988
752.352	0.01729	595.034	0.97423	747.5	0.16979
752.753	0.01718	595.168	0.89383	747.83	0.23825
753	0.01712	595.302	0.94814	748.16	0.23297
753.153	0.01708	595.436	0.92989	748.5	0.24388
753.554	0.01698	595.571	0.96057	748.83	0.20213
753.954	0.01689	595.705	0.96379	749.17	0.17296
754	0.01688	595.839	0.94906	749.5	0.14499
754.354	0.0168	595.973	0.97376	749.83	0.13025
754.755	0.01671	596.108	0.97469	750.17	0.12607
755	0.01665	596.242	0.89675	750.5	0.1404
755.155	0.01662	596.376	0.89813	750.83	0.16655
755.556	0.01654	596.51	0.96732	751.17	0.18261
755.956	0.01646	596.644	0.93894	751.5	0.17259
756	0.01645	596.779	0.87159	751.83	0.15396
756.356	0.01639	596.913	0.97223	752.17	0.15287
756.757	0.01631	597.047	0.92759	752.5	0.15888
757	0.01627	597.181	0.92528	752.83	0.20664
757.157	0.01624	597.316	0.94768	753.17	0.21419
757.558	0.01618	597.45	0.95597	753.5	0.19561
757.958	0.01611	597.584	0.90396	753.83	0.19951
758	0.01611	597.718	0.90074	754.17	0.20438
759	0.01596	597.853	0.96548	754.5	0.20882
760	0.01582	597.987	0.92866	754.83	0.24165
761	0.0157	598.121	0.85502	755.17	0.24735
762	0.01559	598.255	0.92037	755.5	0.25704
763	0.01549	598.389	0.91869	755.83	0.25781
764	0.0154	598.524	0.92958	756.16	0.26657
765	0.01532	598.658	0.93955	756.5	0.22696
766	0.01525	598.792	0.94093	756.83	0.22606
767	0.01518	598.926	0.94646	757.16	0.22384
768	0.01512	599.061	0.9216	757.49	0.20169
769	0.01507	599.195	0.90657	757.83	0.1827
770	0.01503	599.329	0.88478	758.16	0.16857
771	0.01498	599.463	0.92743	758.49	0.17056
772	0.01495	599.597	0.88371	758.82	0.1523
773	0.01491	599.732	0.95167	759.16	0.15454
774	0.01488	599.866	0.94385	759.49	0.08733
775	0.01486	600	0.90242	759.82	0.09853
776	0.01483	600.134	0.91761	760.15	0.10927
777	0.01481	600.268	0.95259	760.49	0.07983
778	0.01479	600.403	0.9216	760.82	0.08524
779	0.01478	600.537	0.90457	761.15	0.08928
780	0.01476	600.671	0.91623	761.48	0.08637
781	0.01475	600.805	0.90841	761.81	0.08711
782	0.01474	600.939	0.92712	762.14	0.10628
783	0.01473	601.074	0.90733	762.48	0.11104
784	0.01472	601.208	0.88371	762.81	0.11561
785	0.01471	601.342	0.88202	763.14	0.12298
786	0.0147	601.476	0.88156	763.47	0.15494
787	0.0147	601.61	0.88524	763.8	0.16564
788	0.01469	601.745	0.9147	764.13	0.17168
789	0.01469	601.879	0.87512	764.47	0.17338
790	0.01468	602.013	0.90242	764.8	0.19647
791	0.01468	602.147	0.89383	765.13	0.22803
792	0.01467	602.281	0.85977	765.46	0.21677
793	0.01467	602.415	0.89046	765.79	0.19775
794	0.01467	602.55	0.87036	766.12	0.15476
795	0.01467	602.684	0.88908	766.45	0.13157
796	0.01467	602.818	0.85839	766.78	0.11213
797	0.01466	602.952	0.84765	767.12	0.13119
798	0.01466	603.086	0.9127	767.45	0.13884
799	0.01466	603.221	0.87435	767.78	0.14749
800	0.01466	603.355	0.88125	768.11	0.15539
		603.489	0.89997	768.44	0.16477
		603.623	0.87772	768.77	0.17148
		603.757	0.87021	769.1	0.17464
		603.891	0.81635	769.43	0.17739
		604.026	0.8317	769.76	0.19209
		604.16	0.84566	770.09	0.21713
		604.294	0.8455	770.42	0.22366
		604.428	0.87496	770.75	0.21288
		604.562	0.81681	771.08	0.19049
		604.696	0.89153	771.41	0.17814
		604.831	0.8386	771.74	0.17302
		604.965	0.82142	772.08	0.18242
		605.099	0.82817	772.41	0.17988
		605.233	0.82771	772.74	0.17247
		605.367	0.84029	773.07	0.15964
		605.501	0.81037	773.4	0.14273
		605.635	0.83384	773.73	0.07612
		605.77	0.79319	774.06	0.07429
		605.904	0.82249	774.39	0.06927
		606.038	0.83737	774.72	0.08554
		606.172	0.83185	775.04	0.1181
		606.306	0.7711	775.37	0.13703
		606.44	0.83983	775.7	0.19421
		606.574	0.8297	776.03	0.18688
		606.709	0.86361	776.36	0.15637
		606.843	0.78582	776.69	0.11297
		606.977	0.84735	777.02	0.12876
		607.111	0.85931	777.35	0.11645
		607.245	0.81804	777.68	0.09462
		607.379	0.80485	778.01	0.09503
		607.513	0.77616	778.34	0.09408
		607.648	0.84428	778.67	0.08391
		607.782	0.79442	779	0.06144
		607.916	0.79534	779.33	0.07549
		608.05	0.77861	779.66	0.09714
		608.184	0.81712	779.99	0.10261
		608.318	0.77064	780.31	0.10511
		608.452	0.79886	780.64	0.11194
		608.586	0.75775	780.97	0.11458
		608.721	0.80009	781.3	0.09498
		608.855	0.79626	781.63	0.09811
		608.989	0.75453	781.96	0.08375
		609.123	0.82157	782.29	0.128
		609.257	0.73734	782.62	0.1625
		609.391	0.76527	782.94	0.19309
		609.525	0.74885	783.27	0.19552
		609.659	0.70558	783.6	0.18223
		609.793	0.75683	783.93	0.17958
		609.928	0.73658	784.26	0.16747
		610.062	0.79012	784.59	0.16272
		610.196	0.7533	784.91	0.16807
		610.33	0.77861	785.24	0.14637
		610.464	0.78552	785.57	0.16364
		610.598	0.69945	785.9	0.16211
		610.732	0.78061	786.23	0.15837
		610.866	0.76097	786.55	0.15035
		611	0.7266	786.88	0.12259
		611.135	0.74716	787.21	0.11157
		611.269	0.79442	787.54	0.10779
		611.403	0.74962	787.86	0.09722
		611.537	0.77156	788.19	0.09605
		611.671	0.71786	788.52	0.08524
		611.805	0.74133	788.85	0.08382
		611.939	0.72492	789.18	0.08718
		612.073	0.73289	789.5	0.09558
		612.207	0.7289	789.83	0.11003
		612.341	0.68717	790.16	0.1287
		612.475	0.70727	790.48	0.18971
		612.61	0.67643	790.81	0.22897
		612.744	0.72829	791.14	0.25637
		612.878	0.72062	791.47	0.30445
		613.012	0.68549	791.79	0.27603
		613.146	0.7487	792.12	0.24038
		613.28	0.72691	792.45	0.20883
		613.414	0.72031	792.77	0.18074
		613.548	0.69515	793.1	0.1617
		613.682	0.72047	793.43	0.11855
		613.816	0.71924	793.75	0.10501
		613.95	0.71418	794.08	0.09633
		614.084	0.69991	794.41	0.09347
		614.218	0.70052	794.73	0.09796
		614.353	0.67137	795.06	0.10176
		614.487	0.69086	795.39	0.08543
		614.621	0.68625	795.71	0.07925
		614.755	0.67567	796.04	0.07543
		614.889	0.66355	796.37	0.11174
		615.023	0.6749	796.69	0.13855
		615.157	0.68641	797.02	0.14102
		615.291	0.6054	797.35	0.15751
		615.425	0.65695	797.67	0.14756
		615.559	0.62657	798	0.11906
		615.693	0.67106	798.32	0.10753
		615.827	0.69316	798.65	0.10301
		615.961	0.66293	798.98	0.10319
		616.095	0.66339	799.3	0.10602
		616.229	0.6683	799.63	0.09759
		616.363	0.64038	799.95	0.12155
		616.497	0.59159	800.28	0.1256
		616.632	0.63823
		616.766	0.67106
		616.9	0.66846
		617.034	0.64222
		617.168	0.62228
		617.302	0.64836
		617.436	0.61706
		617.57	0.6591
		617.704	0.63624
		617.838	0.66708
		617.972	0.60601
		618.106	0.67183
		618.24	0.61154
		618.374	0.58239
		618.508	0.60049
		618.642	0.59573
		618.776	0.60509
		618.91	0.59819
		619.044	0.59435
		619.178	0.58806
		619.312	0.5672
		619.446	0.61859
		619.58	0.59435
		619.714	0.56919
		619.848	0.58898
		619.982	0.51151
		620.116	0.5784
		620.25	0.6054
		620.384	0.57088
		620.518	0.56689
		620.652	0.60479
		620.786	0.58116
		620.92	0.55615
		621.054	0.56122
		621.188	0.57625
		621.322	0.55048
		621.456	0.55078
		621.59	0.55462
		621.724	0.54848
		621.858	0.56935
		621.992	0.61599
		622.126	0.57763
		622.26	0.56459
		622.394	0.51089
		622.528	0.53207
		622.662	0.55262
		622.796	0.51979
		622.93	0.51151
		623.064	0.54035
		623.198	0.51611
		623.332	0.54388
		623.466	0.50644
		623.6	0.4819
		623.734	0.50951
		623.868	0.49233
		624.002	0.49831
		624.136	0.53421
		624.27	0.51826
		624.404	0.49632
		624.538	0.51181
		624.672	0.55585
		624.806	0.53851
		624.94	0.50982
		625.074	0.48972
		625.208	0.5224
		625.342	0.51151
		625.476	0.4733
		625.61	0.52562
		625.744	0.49279
		625.878	0.48619
		626.012	0.46379
		626.146	0.48374
		626.28	0.45367
		626.414	0.46364
		626.547	0.4684
		626.681	0.48757
		626.815	0.47959
		626.949	0.47223
		627.083	0.47484
		627.217	0.46533
		627.351	0.43434
		627.485	0.46241
		627.619	0.45674
		627.753	0.48389
		627.887	0.4552
		628.021	0.43142
		628.155	0.46778
		628.289	0.45581
		628.423	0.48757
		628.557	0.47515
		628.691	0.43418
		628.825	0.45566
		628.958	0.43955
		629.092	0.43572
		629.226	0.415
		629.36	0.43786
		629.494	0.44063
		629.628	0.43526
		629.762	0.44676
		629.896	0.40534
		630.03	0.41148
		630.164	0.39859
		630.298	0.40779
		630.432	0.4015
		630.565	0.40427
		630.699	0.40473
		630.833	0.40411
		630.967	0.40703
		631.101	0.41025
		631.235	0.40703
		631.369	0.39844
		631.503	0.37895
		631.637	0.40549
		631.771	0.4015
		631.905	0.40488
		632.038	0.36622
		632.172	0.41654
		632.306	0.38401
		632.44	0.38478
		632.574	0.38478
		632.708	0.37527
		632.842	0.38279
		632.976	0.36606
		633.11	0.415
		633.244	0.39245
		633.377	0.36775
		633.511	0.38125
		633.645	0.38616
		633.779	0.36346
		633.913	0.39399
		634.047	0.37588
		634.181	0.35011
		634.315	0.35578
		634.448	0.36929
		634.582	0.33737
		634.716	0.35287
		634.85	0.37373
		634.984	0.34597
		635.118	0.34397
		635.252	0.35226
		635.386	0.34397
		635.519	0.34428
		635.653	0.35057
		635.787	0.36867
		635.921	0.32679
		636.055	0.34244
		636.189	0.34735
		636.323	0.334
		636.456	0.33124
		636.59	0.33185
		636.724	0.32096
		636.858	0.31252
		636.992	0.29963
		637.126	0.30976
		637.26	0.3116
		637.393	0.32909
		637.527	0.33599
		637.661	0.32004
		637.795	0.28506
		637.929	0.31098
		638.063	0.31758
		638.196	0.3274
		638.33	0.28322
		638.464	0.31804
		638.598	0.30439
		638.732	0.27677
		638.866	0.30117
		639	0.31635
		639.133	0.30853
		639.267	0.30117
		639.401	0.29027
		639.535	0.29211
		639.669	0.23305
		639.802	0.26296
		639.936	0.29702
		640.07	0.25621
		640.204	0.2872
		640.338	0.28398
		640.472	0.28797
		640.605	0.29917
		640.739	0.28429
		640.873	0.26496
		641.007	0.28045
		641.141	0.25606
		641.274	0.27984
		641.408	0.26097
		641.542	0.28183
		641.676	0.25744
		641.81	0.26987
		641.943	0.24747
		642.077	0.24486
		642.211	0.24363
		642.345	0.21863
		642.479	0.25928
		642.612	0.24501
		642.746	0.23964
		642.88	0.24593
		643.014	0.25361
		643.148	0.2444
		643.281	0.2467
		643.415	0.24916
		643.549	0.23673
		643.683	0.22783
		643.817	0.22814
		643.95	0.20835
		644.084	0.24363
		644.218	0.22016
		644.352	0.21172
		644.486	0.23458
		644.619	0.24486
		644.753	0.22614
		644.887	0.23121
		645.021	0.21832
		645.154	0.19837
		645.288	0.21418
		645.422	0.20344
		645.556	0.23397
		645.689	0.22691
		645.823	0.22261
		645.957	0.22415
		646.091	0.22983
		646.225	0.20482
		646.358	0.2128
		646.492	0.18963
		646.626	0.19653
		646.76	0.19791
		646.893	0.18518
		647.027	0.20344
		647.161	0.19561
		647.295	0.18794
		647.428	0.20712
		647.562	0.20267
		647.696	0.20313
		647.83	0.21095
		647.963	0.20743
		648.097	0.19945
		648.231	0.20666
		648.365	0.18779
		648.498	0.18886
		648.632	0.18365
		648.766	0.18027
		648.899	0.1815
		649.033	0.19254
		649.167	0.18748
		649.301	0.1706
		649.434	0.16324
		649.568	0.19761
		649.702	0.17521
		649.836	0.17429
		649.969	0.17674
		650.103	0.17674
		650.237	0.15664
		650.37	0.16247
		650.504	0.16002
		650.638	0.1927
		650.772	0.17751
		650.905	0.17705
		651.039	0.17475
		651.173	0.16355
		651.307	0.18656
		651.44	0.15756
		651.574	0.18134
		651.708	0.15756
		651.841	0.15833
		651.975	0.15664
		652.109	0.17828
		652.242	0.1548
		652.376	0.16447
		652.51	0.12596
		652.644	0.15787
		652.777	0.14636
		652.911	0.14728
		653.045	0.15496
		653.178	0.16155
		653.312	0.18349
		653.446	0.14774
		653.579	0.15342
		653.713	0.15465
		653.847	0.15097
		653.981	0.14759
		654.114	0.1637
		654.248	0.14621
		654.382	0.13164
		654.515	0.1278
		654.649	0.15741
		654.783	0.14422
		654.916	0.1456
		655.05	0.13547
		655.184	0.15235
		655.317	0.13516
		655.451	0.15112
		655.585	0.13025
		655.718	0.14237
		655.852	0.12841
		655.986	0.12887
		656.119	0.12611
		656.253	0.13179
		656.387	0.12703
		656.52	0.13194
		656.654	0.13348
		656.788	0.11338
		656.921	0.13808
		657.055	0.10264
		657.189	0.1077
		657.322	0.13179
		657.456	0.13685
		657.59	0.13486
		657.723	0.1413
		657.857	0.12673
		657.99	0.12841
		658.124	0.12105
		658.258	0.12166
		658.391	0.12811
		658.525	0.12366
		658.659	0.09696
		658.792	0.10601
		658.926	0.10402
		659.06	0.10417
		659.193	0.11246
		659.327	0.11706
		659.461	0.12151
		659.594	0.11721
		659.728	0.1054
		659.861	0.11246
		659.995	0.11476
		660.129	0.10555
		660.262	0.10786
		660.396	0.10555
		660.529	0.09666
		660.663	0.09527
		660.797	0.1143
		660.93	0.10218
		661.064	0.11553
		661.198	0.0985
		661.331	0.10463
		661.465	0.12105
		661.598	0.10448
		661.732	0.09144
		661.866	0.10832
		661.999	0.10279
		662.133	0.11123
		662.266	0.10264
		662.4	0.10878
		662.534	0.09451
		662.667	0.11491
		662.801	0.1077
		662.934	0.10203
		663.068	0.10049
		663.202	0.10034
		663.335	0.10985
		663.469	0.10893
		663.602	0.09328
		663.736	0.08745
		663.87	0.09067
		664.003	0.08454
		664.137	0.09343
		664.27	0.08668
		664.404	0.10878
		664.538	0.08438
		664.671	0.08131
		664.805	0.0919
		664.938	0.09297
		665.072	0.08423
		665.205	0.07502
		665.339	0.09021
		665.473	0.08469
		665.606	0.08714
		665.74	0.07932
		665.873	0.07349
		666.007	0.08193
		666.14	0.10494
		666.274	0.08868
		666.408	0.08239
		666.541	0.08469
		666.675	0.09435
		666.808	0.08269
		666.942	0.083
		667.075	0.09236
		667.209	0.07594
		667.342	0.08407
		667.476	0.06612
		667.61	0.08469
		667.743	0.08009
		667.877	0.07334
		668.01	0.07917
		668.144	0.0807
		668.277	0.08009
		668.411	0.06873
		668.544	0.07149
		668.678	0.07763
		668.811	0.07564
		668.945	0.07778
		669.078	0.07809
		669.212	0.07226
		669.346	0.07502
		669.479	0.08484
		669.613	0.09405
		669.746	0.07855
		669.88	0.08407
		670.013	0.05861
		670.147	0.07272
		670.28	0.06214
		670.414	0.07241
		670.547	0.08085
		670.681	0.06398
		670.814	0.05017
		670.948	0.08684
		671.081	0.07103
		671.215	0.06244
		671.348	0.0652
		671.482	0.06597
		671.615	0.05769
		671.749	0.054
		671.882	0.07671
		672.016	0.07042
		672.149	0.0876
		672.283	0.0672
		672.417	0.06198
		672.55	0.06658
		672.683	0.06075
		672.817	0.07334
		672.951	0.06766
		673.084	0.0494
		673.217	0.06106
		673.351	0.06551
		673.484	0.04771
		673.618	0.06843
		673.751	0.05999
		673.885	0.04817
		674.018	0.05891
		674.152	0.05999
		674.285	0.0626
		674.419	0.06658
		674.552	0.0652
		674.686	0.05815
		674.819	0.05262
		674.953	0.06751
		675.086	0.07732
		675.22	0.05569
		675.353	0.05216
		675.487	0.07456
		675.62	0.06459
		675.754	0.06536
		675.887	0.04956
		676.021	0.07088
		676.154	0.05002
		676.287	0.04863
		676.421	0.04649
		676.554	0.06091
		676.688	0.05983
		676.821	0.05891
		676.955	0.0626
		677.088	0.06812
		677.222	0.05477
		677.355	0.06382
		677.489	0.05278
		677.622	0.05492
		677.755	0.05845
		677.889	0.05186
		678.022	0.05692
		678.156	0.05063
		678.289	0.05539
		678.423	0.04909
		678.556	0.05999
		678.69	0.05983
		678.823	0.05983
		678.956	0.05094
		679.09	0.06505
		679.223	0.06551
		679.357	0.05646
		679.49	0.04188
		679.624	0.05508
		679.757	0.05308
		679.89	0.05446
		680.024	0.05523
		680.157	0.0448
		680.291	0.04234
		680.424	0.03866
		680.558	0.054
		680.691	0.07119
		680.824	0.03866
		680.958	0.06244
		681.091	0.06505
		681.225	0.05784
		681.358	0.05462
		681.492	0.04465
		681.625	0.05094
		681.758	0.0428
		681.892	0.06306
		682.025	0.05646
		682.159	0.04342
		682.292	0.04618
		682.425	0.0517
		682.559	0.04848
		682.692	0.05539
		682.826	0.04649
		682.959	0.04296
		683.092	0.054
		683.226	0.06751
		683.359	0.05539
		683.492	0.05446
		683.626	0.05124
		683.759	0.0494
		683.893	0.05002
		684.026	0.05416
		684.159	0.05385
		684.293	0.05646
		684.426	0.05876
		684.56	0.04894
		684.693	0.05477
		684.826	0.04603
		684.96	0.05508
		685.093	0.04986
		685.226	0.04035
		685.36	0.05446
		685.493	0.0405
		685.627	0.03851
		685.76	0.03498
		685.893	0.05677
		686.027	0.04572
		686.16	0.04879
		686.293	0.03851
		686.427	0.04956
		686.56	0.04142
		686.693	0.04419
		686.827	0.0382
		686.96	0.0402
		687.094	0.05416
		687.227	0.03299
		687.36	0.0471
		687.494	0.03636
		687.627	0.0402
		687.76	0.04879
		687.894	0.0517
		688.027	0.05124
		688.16	0.04526
		688.294	0.05048
		688.427	0.03605
		688.56	0.04894
		688.694	0.04679
		688.827	0.03145
		688.96	0.03253
		689.094	0.04142
		689.227	0.04633
		689.36	0.04572
		689.494	0.04986
		689.627	0.04587
		689.76	0.05293
		689.894	0.03621
		690.027	0.0425
		690.16	0.02439
		690.294	0.03713
		690.427	0.03866
		690.56	0.05201
		690.694	0.04403
		690.827	0.04925
		690.96	0.04265
		691.094	0.04557
		691.227	0.04695
		691.36	0.04326
		691.493	0.03559
		691.627	0.03406
		691.76	0.03068
		691.893	0.03483
		692.027	0.03483
		692.16	0.04373
		692.293	0.04572
		692.427	0.04787
		692.56	0.03268
		692.693	0.04142
		692.826	0.05124
		692.96	0.04956
		693.093	0.03375
		693.226	0.0448
		693.36	0.04311
		693.493	0.02838
		693.626	0.04158
		693.76	0.03866
		693.893	0.04465
		694.026	0.03667
		694.159	0.0425
		694.293	0.04587
		694.426	0.03928
		694.559	0.0405
		694.692	0.04771
		694.826	0.04173
		694.959	0.03943
		695.092	0.04403
		695.226	0.03759
		695.359	0.04419
		695.492	0.05032
		695.625	0.03958
		695.759	0.03851
		695.892	0.03974
		696.025	0.04403
		696.158	0.05983
		696.292	0.02363
		696.425	0.03314
		696.558	0.03958
		696.691	0.03713
		696.825	0.03375
		696.958	0.03253
		697.091	0.02056
		697.224	0.03421
		697.358	0.03974
		697.491	0.027
		697.624	0.03697
		697.757	0.03268
		697.891	0.03299
		698.024	0.03621
		698.157	0.02194
		698.29	0.03176
		698.424	0.03191
		698.557	0.03636
		698.69	0.03897
		698.823	0.02087
		698.957	0.01749
		699.09	0.03406
		699.223	0.029
		699.356	0.04158
		699.49	0.03851
		699.623	0.02317
		699.756	0.04741
		699.889	0.03391
		700.022	0.02347
		700.156	0.03943
		700.289	0.03866
		700.422	0.03437
		700.555	0.03145
		700.689	0.02531
		700.822	0.03145
		700.955	0.04511
		701.088	0.03237
		701.221	0.03022
		701.355	0.0293
		701.488	0.04725
		701.621	0.0336
		701.754	0.01688
		701.887	0.03222
		702.021	0.03774
		702.154	0.03621
		702.287	0.03237
		702.42	0.03774
		702.553	0.03222
		702.687	0.03329
		702.82	0.0402
		702.953	0.0448
		703.086	0.03897
		703.219	0.04679
		703.353	0.03728
		703.486	0.03283
		703.619	0.02915
		703.752	0.03467
		703.885	0.03636
		704.018	0.02639
		704.152	0.02976
		704.285	0.02225
		704.418	0.03084
		704.551	0.03667
		704.684	0.02485
		704.817	0.03467
		704.951	0.02808
		705.084	0.02884
		705.217	0.03759
		705.35	0.03651
		705.483	0.03559
		705.617	0.02133
		705.75	0.02378
		705.883	0.03299
		706.016	0.01703
		706.149	0.0181
		706.282	0.02654
		706.415	0.04603
		706.549	0.04234
		706.682	0.0379
		706.815	0.02961
		706.948	0.02363
		707.081	0.03621
		707.214	0.02884
		707.347	0.03575
		707.481	0.02547
		707.614	0.02777
		707.747	0.04403
		707.88	0.02946
		708.013	0.02716
		708.146	0.0293
		708.279	0.03176
		708.413	0.03191
		708.546	0.02746
		708.679	0.00506
		708.812	0.02056
		708.945	0.01672
		709.078	0.03498
		709.211	0.04234
		709.345	0.02838
		709.478	0.02363
		709.611	0.02838
		709.744	0.02393
		709.877	0.04265
		710.01	0.03237
		710.143	0.03022
		710.276	0.02455
		710.409	0.02163
		710.543	0.01979
		710.676	0.01933
		710.809	0.02117
		710.942	0.02363
		711.075	0.02654
		711.208	0.03222
		711.341	0.03974
		711.474	0.03575
		711.607	0.03529
		711.741	0.02439
		711.874	0.02792
		712.007	0.03191
		712.14	0.02746
		712.273	0.03099
		712.406	0.03068
		712.539	0.03406
		712.672	0.02808
		712.805	0.02194
		712.938	0.0247
		713.071	0.02163
		713.205	0.0267
		713.338	0.01795
		713.471	0.02654
		713.604	0.02317
		713.737	0.02823
		713.87	0.02332
		714.003	0.02501
		714.136	0.02685
		714.269	0.02148
		714.402	0.029
		714.535	0.01872
		714.668	0.02624
		714.801	0.02409
		714.935	0.02838
		715.068	0.02409
		715.201	0.03222
		715.334	0.02439
		715.467	0.02133
		715.6	0.03437
		715.733	0.01918
		715.866	0.00813
		715.999	0.02823
		716.132	0.02577
		716.265	0.02117
		716.398	0.02317
		716.531	0.03022
		716.664	0.02792
		716.797	0.02639
		716.93	0.03651
		717.063	0.03774
		717.196	0.03329
		717.329	0.02531
		717.463	0.03544
		717.596	0.027
		717.729	0.03728
		717.862	0.03529
		717.995	0.03882
		718.128	0.02854
		718.261	0.03268
		718.394	0.02593
		718.527	0.02946
		718.66	0.02301
		718.793	0.02133
		718.926	0.03253
		719.059	0.02777
		719.192	0.0293
		719.325	0.03068
		719.458	0.02531
		719.591	0.0382
		719.724	0.02286
		719.857	0.03022
		719.99	0.02102
		720.123	0.02746
		720.256	0.02884
		720.389	0.0293
		720.522	0.02731
		720.655	0.03068
		720.788	0.02685
		720.921	0.03237
		721.054	0.03851
		721.187	0.02071
		721.32	0.03375
		721.453	0.02577
		721.586	0.03437
		721.719	0.01948
		721.852	0.02854
		721.985	0.03437
		722.118	0.02378
		722.251	0.03207
		722.384	0.02654
		722.517	0.02808
		722.65	0.02961
		722.783	0.02332
		722.916	0.03222
		723.049	0.01672
		723.182	0.02547
		723.315	0.03068
		723.448	0.02593
		723.581	0.03038
		723.714	0.01856
		723.847	0.02501
		723.98	0.02762
		724.113	0.01335
		724.246	0.03529
		724.379	0.03897
		724.512	0.02317
		724.645	0.02762
		724.778	0.02608
		724.911	0.03145
		725.043	0.02823
		725.176	0.02608
		725.309	0.02961
		725.442	0.03345
		725.575	0.02685
		725.708	0.02639
		725.841	0.02393
		725.974	0.027
		726.107	0.03283
		726.24	0.03145
		726.373	0.02869
		726.506	0.03467
		726.639	0.02133
		726.772	0.03283
		726.905	0.01197
		727.038	0.02424
		727.171	0.02531
		727.304	0.04035
		727.437	0.03467
		727.569	0.02194
		727.702	0.03605
		727.835	0.02731
		727.968	0.02117
		728.101	0.04081
		728.234	0.03145
		728.367	0.02531
		728.5	0.01703
		728.633	0.02485
		728.766	0.02777
		728.899	0.03437
		729.032	0.0405
		729.165	0.02838
		729.297	0.02455
		729.43	0.04035
		729.563	0.02823
		729.696	0.02363
		729.829	0.03406
		729.962	0.02439
		730.095	0.03651
		730.228	0.02439
		730.361	0.02915
		730.494	0.02439
		730.627	0.03882
		730.759	0.02501
		730.892	0.02915
		731.025	0.0178
		731.158	0.02531
		731.291	0.02884
		731.424	0.02516
		731.557	0.03513
		731.69	0.03114
		731.823	0.03851
		731.956	0.03743
		732.088	0.03068
		732.221	0.0201
		732.354	0.03697
		732.487	0.03253
		732.62	0.02946
		732.753	0.03575
		732.886	0.03651
		733.018	0.01964
		733.151	0.02209
		733.284	0.03774
		733.417	0.03651
		733.55	0.03866
		733.683	0.04863
		733.816	0.03529
		733.949	0.03329
		734.081	0.03406
		734.214	0.03544
		734.347	0.01979
		734.48	0.03836
		734.613	0.02654
		734.746	0.03682
		734.879	0.03345
		735.011	0.03667
		735.144	0.03928
		735.277	0.03544
		735.41	0.03114
		735.543	0.04142
		735.676	0.0267
		735.809	0.03176
		735.941	0.03145
		736.074	0.0379
		736.207	0.02884
		736.34	0.03774
		736.473	0.03437
		736.606	0.04296
		736.738	0.0425

## Sheet: Fig.1c
θ	SHG-intensity
0	0.29341
2	0.18011
4	0.13147
6	0.10071
8	0.07252
10	0.04023
12	0.01579
14	0.01337
16	0.01003
18	0
20	0.00243
22	0.00852
24	0.01465
26	0.05141
28	0.07158
30	0.09491
32	0.12185
34	0.20729
36	0.257
38	0.28775
40	0.3239
42	0.42726
44	0.47787
46	0.52382
48	0.56575
50	0.62096
52	0.71154
54	0.74899
56	0.7914
58	0.83694
60	0.91959
62	0.93976
64	0.97116
66	0.99008
68	0.98686
70	0.98048
72	1
74	0.97496
76	0.93955
78	0.92705
80	0.8819
82	0.858
84	0.80156
86	0.76389
88	0.72728
90	0.67819
92	0.574
94	0.51649
96	0.47237
98	0.44746
100	0.35548
102	0.31282
104	0.28084
106	0.25453
108	0.22788
110	0.17036
112	0.149
114	0.12297
116	0.11156
118	0.10161
120	0.11004
122	0.11037
124	0.13113
126	0.13999
128	0.16012
130	0.17051
132	0.19845
134	0.23442
136	0.24866
138	0.26124
140	0.28069
142	0.33151
144	0.34561
146	0.3572
148	0.36889
150	0.39279
152	0.39806
154	0.39427
156	0.39457
158	0.40074
160	0.40907
162	0.39259
164	0.37347
166	0.33841
168	0.31837
170	0.30349
172	0.27438
174	0.21191
176	0.20042
178	0.16958
180	0.1547
182	0.10427
184	0.0869
186	0.07462
188	0.04562
190	0.0208
192	0.0189
194	0.01696
196	0.00204
198	0.01244
200	0.02386
202	0.0389
204	0.04734
206	0.06969
208	0.1037
210	0.13717
212	0.16661
214	0.20269
216	0.26145
218	0.31995
220	0.37053
222	0.42282
224	0.51071
226	0.58088
228	0.62634
230	0.68022
232	0.72773
234	0.77534
236	0.81355
238	0.8766
240	0.89479
242	0.88598
244	0.91871
246	0.9488
248	0.94749
250	0.9453
252	0.92787
254	0.89718
256	0.8826
258	0.85965
260	0.84082
262	0.76334
264	0.72753
266	0.69378
268	0.67117
270	0.56685
272	0.53507
274	0.49411
276	0.47055
278	0.41183
280	0.32665
282	0.27603
284	0.25819
286	0.22456
288	0.17312
290	0.15419
292	0.13507
294	0.12985
296	0.11703
298	0.10611
300	0.10536
302	0.11113
304	0.11549
306	0.13134
308	0.1454
310	0.16493
312	0.19626
314	0.2075
316	0.23514
318	0.25713
320	0.28351
322	0.31241
324	0.32316
326	0.32697
328	0.3514
330	0.36769
332	0.38431
334	0.38823
336	0.37756
338	0.36648
340	0.35411
342	0.36579
344	0.32595
346	0.30836
348	0.28557
350	0.25701
352	0.2183
354	0.1891
356	0.17894
358	0.14361
360	0.0978

## Sheet: Fig.1d
T/K	TL-intensity	T/K	TL-intensity	T/K	TL-intensity	T/K	TL-intensity	T/K	TL-intensity	T/K	TL-intensity	T/K	TL-intensity	T/K	TL-intensity
300	115	310	73	320	84	330	81	340	72	350	78	360	60	370	58
305	136	315	77	325	91	335	87	345	78	355	83	365	63	375	58
310	168	320	87	330	105	340	99	350	83	360	88	370	64	380	61
315	215	325	101	335	122	345	113	355	91	365	94	375	68	385	64
320	277	330	117	340	142	350	128	360	98	370	102	380	71	390	64
325	353	335	143	345	169	355	146	365	107	375	107	385	75	395	70
330	437	340	170	350	192	360	165	370	114	380	111	390	79	400	70
335	520	345	207	355	215	365	180	375	122	385	114	395	84	405	74
340	591	350	241	360	243	370	194	380	125	390	115	400	87	410	74
345	635	355	276	365	254	375	201	385	129	395	114	405	89	415	77
350	656	360	306	370	256	380	203	390	132	400	113	410	90	420	77
355	642	365	318	375	251	385	196	395	126	405	109	415	88	425	77
360	615	370	316	380	235	390	187	400	123	410	104	420	86	430	75
365	565	375	303	385	213	395	173	405	117	415	97	425	82	435	75
370	516	380	280	390	195	400	159	410	111	420	92	430	82	440	72
375	455	385	250	395	173	405	144	415	104	425	88	435	77	445	70
380	396	390	226	400	156	410	130	420	96	430	83	440	74	450	70
385	346	395	197	405	138	415	118	425	89	435	79	445	72	455	67
390	307	400	176	410	124	420	111	430	85	440	75	450	69	460	66
395	265	405	156	415	112	425	100	435	79	445	72	455	69	465	64
400	236	410	140	420	104	430	93	440	76	450	68	460	67	470	64
405	212	415	124	425	96	435	86	445	73	455	68	465	65	475	63
410	187	420	113	430	87	440	81	450	69	460	65	470	63	480	62
415	171	425	105	435	83	445	76	455	68	465	64	475	64	485	62
420	154	430	94	440	79	450	71	460	66	470	64	480	62	490	63
425	138	435	87	445	73	455	70	465	63	475	63	485	63	495	62
430	128	440	82	450	71	460	67	470	63	480	63	490	63
435	118	445	78	455	69	465	65	475	63	485	62	495	64
440	107	450	75	460	66	470	64	480	62	490	64
445	100	455	70	465	66	475	65	485	61	495	65
450	92	460	69	470	64	480	64	490	61
455	88	465	66	475	64	485	63	495	61
460	83	470	66	480	62	490	62
465	80	475	64	485	61	495	63
470	77	480	63	490	62
475	74	485	63	495	62
480	73	490	64
485	72	495	62
490	69
495	71
500	71
505	73
510	76
515	78
520	80
525	83
530	86
535	88
540	90
545	94
550	100
555	105
560	113
565	124
570	135
575	148
580	166
585	183
590	200
595	223

## Sheet: Fig.1d-insert
T/K	Trap-depth
300	0.7
310	0.734
320	0.74
330	0.76
340	0.78
350	0.79
360	0.82

## Sheet: Fig.2a
Wavlength	0.4	0.6	0.7	0.9	1.2	1.5	1.7	2.2	2.9	3.4	3.8	4.2	4.7	5.1	5.4	5.7	8.4	9.5
512.223	356	301	349	324	272	351	303	341	359	281	336	339	311	260	284	311	320	288
512.359	354	343	333	305	428	417	343	313	345	345	424	383	278	336	378	376	404	380
512.494	290	398	322	370	360	342	276	280	380	325	243	330	326	290	350	377	409	365
512.629	325	359	247	381	344	331	309	275	337	274	281	340	245	295	325	298	326	277
512.764	372	342	332	315	367	325	257	267	267	242	302	288	345	370	359	200	330	334
512.9	313	295	328	325	260	402	305	301	360	352	345	311	258	323	344	341	266	379
513.035	304	265	276	313	229	289	283	270	283	222	364	271	281	274	302	276	409	293
513.17	325	325	290	345	348	322	269	328	331	365	288	311	249	341	382	327	362	373
513.306	296	214	335	287	290	233	221	318	295	267	316	318	328	337	304	331	278	346
513.441	316	312	326	327	377	355	363	328	332	371	303	361	318	305	315	348	354	344
513.576	319	351	306	290	296	365	245	242	245	259	340	299	295	267	232	313	283	193
513.711	390	393	365	392	353	369	385	335	364	346	349	312	300	310	334	351	383	326
513.847	351	348	416	455	405	385	378	392	328	393	395	421	317	359	445	405	346	367
513.982	375	317	427	375	375	376	395	352	280	372	370	311	362	335	351	357	342	343
514.117	349	378	348	253	371	285	277	279	316	308	272	307	234	393	420	401	312	329
514.252	364	297	367	355	370	368	321	359	291	326	303	294	380	328	321	318	274	193
514.388	322	339	282	318	304	363	319	221	333	314	318	362	347	307	324	315	414	335
514.523	248	294	318	296	278	287	295	239	243	331	334	317	350	335	287	228	327	272
514.658	445	357	286	341	264	411	324	295	310	323	276	364	330	393	374	369	318	380
514.793	263	281	293	249	265	244	198	198	249	199	189	216	244	267	240	276	245	291
514.929	291	323	289	323	286	378	265	336	289	384	294	450	349	384	332	258	291	331
515.064	314	315	368	330	340	339	344	318	377	274	305	355	245	261	322	356	329	317
515.199	243	346	369	308	353	313	319	339	308	316	390	319	325	360	312	284	304	297
515.334	280	377	339	312	314	297	339	394	331	314	432	368	339	363	383	296	304	307
515.47	360	320	327	273	351	323	333	314	281	346	293	307	259	283	373	357	299	247
515.605	292	342	283	338	348	345	363	419	387	279	345	285	292	347	407	361	352	256
515.74	310	267	290	272	295	296	300	278	266	271	248	347	327	321	327	293	241	324
515.875	340	363	342	244	297	364	339	342	271	435	282	336	317	274	370	307	399	336
516.01	336	328	310	291	346	380	306	347	299	305	338	420	280	350	357	245	303	350
516.146	348	307	347	363	356	306	314	334	293	302	311	293	329	341	322	285	367	298
516.281	347	356	301	340	309	332	257	245	270	364	269	318	248	211	256	285	348	278
516.416	262	228	291	295	275	268	253	240	260	249	272	248	347	277	210	327	285	289
516.551	256	301	301	263	331	294	274	289	308	218	336	259	295	257	300	291	241	285
516.687	366	306	216	274	282	279	343	295	285	355	271	330	303	271	327	307	291	231
516.822	364	255	309	311	267	305	302	266	199	225	281	314	231	310	374	270	280	278
516.957	199	218	286	361	259	275	255	271	222	186	268	266	193	249	337	267	298	260
517.092	263	289	271	292	237	277	312	274	250	266	243	237	214	298	270	279	241	250
517.228	250	235	291	278	321	223	267	328	223	241	270	244	265	268	307	316	213	265
517.363	233	225	308	206	257	310	283	276	244	286	307	242	257	264	257	231	307	235
517.498	285	327	247	345	329	335	303	285	261	334	253	291	228	294	300	203	198	260
517.633	332	274	342	362	215	332	283	288	350	354	255	312	356	244	307	284	277	228
517.768	322	335	343	331	373	359	348	327	349	215	325	284	303	326	348	342	327	372
517.904	248	280	305	323	370	361	312	371	275	372	267	381	304	289	264	307	274	325
518.039	303	341	343	237	315	340	267	308	377	306	310	362	311	366	329	256	315	234
518.174	327	302	231	360	306	358	256	345	358	310	319	294	264	325	328	333	321	271
518.309	290	289	282	243	311	251	322	379	324	285	194	251	353	245	283	270	285	388
518.445	256	301	327	289	264	320	313	318	305	255	375	309	222	304	323	266	260	345
518.58	210	342	359	294	293	412	314	379	365	277	359	348	334	314	314	279	416	281
518.715	281	267	204	199	334	270	271	231	260	311	247	298	289	289	241	286	241	298
518.85	255	267	207	345	285	399	282	308	348	273	313	298	316	310	308	285	327	286
518.985	272	354	261	273	376	313	289	324	336	321	299	325	290	265	307	272	350	324
519.121	292	340	333	254	283	310	364	259	313	258	268	291	269	301	382	294	266	342
519.256	259	265	189	240	250	239	234	281	268	236	256	219	206	270	292	268	209	314
519.391	284	355	363	360	310	321	323	363	325	238	324	300	352	309	303	274	352	310
519.526	269	221	323	287	303	265	273	221	236	325	255	296	257	247	249	257	217	172
519.662	327	276	260	322	341	276	251	269	377	230	278	223	297	269	287	251	230	258
519.797	215	226	201	255	355	277	313	227	221	319	270	285	225	200	379	268	281	258
519.932	371	240	367	343	361	257	299	390	296	382	319	293	308	337	306	241	333	348
520.067	319	168	270	296	339	353	297	311	287	259	292	266	267	281	322	279	262	265
520.202	230	319	254	212	284	297	221	253	299	205	270	205	281	217	246	296	279	256
520.338	283	317	332	298	405	306	301	336	313	328	273	313	259	365	308	349	322	364
520.473	346	265	286	238	313	364	406	259	326	258	217	296	308	371	259	290	311	307
520.608	337	385	409	306	349	332	298	336	274	309	332	310	360	302	301	386	312	293
520.743	260	262	319	311	330	323	300	263	326	314	241	373	322	279	297	311	287	286
520.878	295	328	343	278	304	304	243	281	271	190	295	317	277	223	294	331	269	300
521.013	312	352	259	281	366	360	351	312	284	336	280	361	318	328	310	382	316	321
521.149	308	349	389	330	349	317	261	307	366	338	315	306	232	355	296	344	332	346
521.284	236	228	189	324	244	325	231	236	325	288	269	257	254	237	180	365	256	262
521.419	195	284	248	245	331	338	288	308	239	211	262	294	242	232	257	310	279	291
521.554	360	319	340	229	309	379	302	247	346	294	368	329	300	319	327	273	302	306
521.689	285	253	251	374	378	302	366	282	418	218	327	260	341	314	347	308	331	300
521.825	249	293	288	261	266	286	236	252	185	226	286	204	246	188	258	177	291	201
521.96	354	286	349	307	334	393	326	321	316	377	281	375	312	354	392	363	309	273
522.095	271	285	281	282	294	304	239	199	180	240	218	305	275	259	315	180	262	272
522.23	249	273	236	333	382	242	231	263	239	238	208	316	213	223	246	244	293	219
522.365	192	264	248	263	297	251	227	275	279	254	318	272	271	246	223	304	282	262
522.501	269	322	331	283	360	292	325	295	265	315	301	317	299	300	165	273	246	227
522.636	295	251	266	275	299	299	352	274	305	297	288	258	263	355	281	283	276	346
522.771	185	189	266	246	239	208	212	265	232	232	225	277	197	191	252	188	238	185
522.906	340	334	306	310	332	379	289	317	253	257	340	247	211	352	234	335	318	369
523.041	278	234	329	313	254	289	327	303	263	261	326	217	341	212	240	225	292	235
523.177	292	284	326	276	310	339	301	332	263	318	285	272	293	256	285	267	247	255
523.312	267	306	261	293	332	300	218	238	270	257	338	289	241	246	296	211	267	216
523.447	280	286	258	285	265	425	316	334	202	323	317	341	267	250	237	307	316	256
523.582	339	322	299	379	317	398	291	274	271	314	211	323	288	316	231	356	305	252
523.717	375	285	223	344	381	348	292	381	334	325	331	354	246	317	273	335	305	339
523.852	320	249	274	384	348	302	247	330	272	320	328	278	262	279	269	218	329	317
523.988	274	263	298	225	299	286	208	221	252	254	310	256	185	194	272	278	282	200
524.123	251	247	292	235	361	300	232	275	260	275	266	241	183	178	193	246	185	145
524.258	294	270	257	337	289	400	304	365	318	352	397	331	279	264	293	259	330	216
524.393	215	231	254	195	254	221	267	239	212	267	207	178	203	212	214	209	237	220
524.528	381	248	341	219	351	302	304	369	281	244	282	323	268	282	298	297	351	253
524.663	287	222	337	255	392	349	290	247	262	271	309	330	280	291	230	279	311	284
524.799	239	304	231	278	369	363	313	333	329	329	326	368	239	306	232	312	294	326
524.934	198	272	236	332	321	335	310	306	247	228	300	223	242	270	278	242	263	230
525.069	187	308	189	183	363	313	220	256	290	305	219	207	229	218	310	242	204	231
525.204	174	240	236	291	334	345	232	265	237	251	264	245	292	289	287	306	311	233
525.339	191	231	239	269	293	315	252	300	202	367	250	208	199	226	193	231	233	300
525.474	260	283	273	276	239	325	285	265	162	231	245	231	249	235	294	316	306	240
525.61	240	219	309	336	288	325	205	282	223	287	207	267	349	262	285	288	217	247
525.745	186	267	246	307	285	381	349	286	218	234	299	260	239	210	280	326	278	219
525.88	253	259	272	367	365	332	271	277	317	274	257	257	244	303	203	302	255	310
526.015	209	319	334	419	420	328	345	349	283	240	262	321	255	290	326	365	247	290
526.15	136	342	248	314	286	384	274	322	236	248	221	234	242	239	289	212	141	248
526.285	299	299	316	356	384	309	338	315	330	268	272	294	280	305	325	316	239	320
526.42	242	330	325	271	256	305	384	286	276	261	274	338	266	262	381	268	225	227
526.556	345	343	299	302	405	358	329	306	338	288	303	364	368	355	320	313	292	285
526.691	276	268	352	304	415	403	259	353	305	330	202	292	238	258	290	333	268	256
526.826	310	352	344	327	263	392	317	270	310	285	299	308	259	221	316	375	252	278
526.961	281	277	265	362	356	394	314	302	296	339	304	359	277	276	354	293	252	302
527.096	244	313	298	348	371	370	364	265	346	280	284	364	273	291	224	248	257	244
527.231	311	265	327	374	307	333	393	252	325	259	237	333	256	259	283	263	294	297
527.366	287	325	303	320	344	292	413	261	277	314	310	281	278	294	270	250	306	292
527.502	276	308	298	375	447	441	351	294	303	273	313	210	230	233	289	255	300	309
527.637	259	337	267	264	351	297	362	233	312	263	289	258	261	246	251	228	267	334
527.772	292	295	225	349	373	435	333	298	297	328	277	290	238	285	277	251	256	295
527.907	305	250	347	434	397	378	304	294	248	239	246	236	310	191	238	201	270	334
528.042	325	302	303	387	416	456	349	327	315	289	260	248	225	323	364	257	320	364
528.177	292	273	307	292	516	397	399	249	281	258	241	271	237	300	293	188	238	305
528.312	261	329	280	367	409	355	378	272	274	239	278	254	270	322	292	287	293	268
528.448	237	319	268	340	415	327	281	338	255	252	259	344	280	286	272	280	296	269
528.583	235	255	256	299	277	405	308	139	175	230	239	165	189	192	244	181	189	226
528.718	275	323	337	424	392	418	352	247	309	270	262	357	224	312	285	264	350	328
528.853	229	284	247	403	414	290	378	309	176	259	290	244	262	264	228	249	256	238
528.988	295	281	399	350	389	378	374	351	229	243	303	339	370	324	341	373	250	269
529.123	224	310	275	312	322	335	244	196	271	283	276	251	199	254	278	290	167	255
529.258	265	291	329	315	440	330	320	342	305	294	239	311	308	277	268	377	253	311
529.393	267	178	259	411	432	326	231	280	294	263	203	241	218	238	181	319	245	198
529.529	306	290	360	409	351	465	386	303	271	278	237	257	258	344	254	358	293	266
529.664	236	363	306	362	336	451	352	250	231	259	231	230	304	266	287	285	269	269
529.799	251	267	295	412	414	396	329	361	364	228	290	279	236	283	307	177	253	318
529.934	316	301	304	421	505	459	383	318	432	311	363	337	236	339	287	373	392	366
530.069	184	235	277	413	391	368	260	279	243	270	263	280	303	265	292	302	243	284
530.204	211	283	273	337	379	426	304	375	226	291	270	289	197	317	266	211	264	203
530.339	248	343	219	273	351	371	369	308	227	285	190	224	186	173	190	169	249	261
530.474	286	276	359	360	486	459	404	323	355	393	309	280	334	357	332	347	274	214
530.61	246	270	331	312	374	478	232	304	220	274	224	228	307	297	327	290	309	252
530.745	292	264	362	368	439	471	299	250	238	201	291	237	210	315	283	284	224	277
530.88	230	262	233	354	446	413	357	234	297	275	156	246	199	282	235	261	221	211
531.015	192	200	218	396	316	377	337	267	371	293	242	225	286	266	260	254	264	279
531.15	178	300	307	367	488	465	355	307	282	269	255	321	194	225	238	263	278	241
531.285	247	285	428	465	484	408	384	386	240	293	290	275	385	312	289	334	303	342
531.42	226	194	235	362	377	311	325	270	166	196	368	360	275	214	233	317	290	209
531.555	298	273	281	419	420	396	361	301	250	188	243	270	249	216	183	295	260	280
531.69	217	337	318	305	379	438	257	303	310	209	283	259	268	273	280	266	276	285
531.826	204	277	276	398	379	496	279	296	254	225	314	274	254	279	216	305	288	299
531.961	208	218	251	374	419	351	322	262	224	290	294	288	244	337	225	205	235	228
532.096	280	233	318	378	503	509	382	357	350	300	283	352	273	299	304	321	259	324
532.231	286	258	279	467	484	497	379	286	260	215	304	257	250	158	276	260	186	256
532.366	283	261	367	471	430	473	380	364	363	264	339	258	269	252	265	289	293	313
532.501	320	321	304	423	576	496	356	303	267	379	343	292	226	297	230	335	262	292
532.636	308	252	306	438	476	476	311	299	280	298	239	282	255	210	286	266	285	291
532.771	227	273	283	437	472	524	325	352	274	223	269	232	190	282	229	257	222	323
532.906	185	281	295	428	509	501	269	271	216	222	236	218	231	273	236	221	246	218
533.042	245	349	347	438	619	586	387	424	324	355	319	237	321	321	321	335	275	326
533.177	345	279	313	475	562	559	357	314	276	217	262	272	249	286	244	279	259	300
533.312	229	303	337	446	603	563	422	371	333	372	262	282	319	286	241	262	216	299
533.447	270	195	322	416	581	461	341	268	349	269	293	275	201	273	314	251	218	277
533.582	240	278	354	349	394	540	382	241	335	211	195	312	197	200	209	198	224	263
533.717	265	201	441	354	411	483	351	300	346	293	263	258	318	272	325	332	373	289
533.852	269	328	370	338	506	497	341	312	293	363	300	269	277	299	282	230	289	279
533.987	257	281	360	404	511	476	353	361	254	285	268	245	291	316	190	330	324	339
534.122	239	321	353	413	552	558	415	281	280	262	246	296	297	238	267	232	240	215
534.257	234	241	304	295	567	495	386	308	302	300	222	302	323	236	169	250	256	216
534.392	292	278	350	463	472	483	311	320	297	291	280	294	217	196	285	243	260	241
534.528	244	245	346	474	444	519	356	243	307	159	398	325	288	258	290	242	209	289
534.663	242	275	341	463	572	534	361	347	284	303	249	244	233	246	231	244	262	285
534.798	228	269	373	426	554	549	317	297	308	312	233	292	205	198	284	231	245	314
534.933	319	299	418	487	606	606	454	327	356	375	380	294	312	298	284	293	309	276
535.068	303	259	370	428	553	517	460	310	266	264	273	253	245	291	275	324	322	267
535.203	345	315	363	467	490	575	423	312	286	311	373	290	295	350	274	373	358	320
535.338	232	329	313	504	476	447	377	332	327	277	162	324	220	223	298	271	260	259
535.473	305	315	275	480	564	534	384	312	353	301	266	200	303	238	325	288	317	300
535.608	290	281	315	493	641	664	432	325	311	289	269	303	230	300	254	339	274	283
535.743	387	277	377	423	725	648	387	278	345	285	252	395	274	236	331	333	282	300
535.878	254	295	378	437	624	529	447	347	257	253	250	264	225	238	353	323	284	227
536.013	284	380	303	444	587	572	407	289	275	275	315	271	218	291	266	235	254	211
536.148	156	239	367	450	653	608	420	287	324	297	199	201	228	337	308	220	259	200
536.284	257	352	332	458	701	644	479	306	252	256	311	262	215	277	287	252	298	256
536.419	276	330	364	481	546	613	459	359	291	270	331	227	273	337	272	257	200	257
536.554	262	286	333	502	673	637	495	285	384	295	294	324	273	255	315	283	215	294
536.689	287	203	341	492	642	584	426	307	404	294	221	270	256	180	275	240	265	244
536.824	288	336	384	535	674	663	512	384	370	341	277	225	232	289	291	265	252	273
536.959	315	344	351	557	657	617	497	337	345	278	291	211	298	331	214	329	201	246
537.094	281	317	346	457	576	643	442	313	317	261	200	227	288	280	302	269	377	282
537.229	301	395	388	429	690	572	425	377	331	379	315	283	298	275	284	289	285	253
537.364	214	149	300	509	614	701	381	316	211	171	174	221	171	167	152	188	208	197
537.499	234	313	402	534	683	656	472	359	280	329	307	303	248	311	241	270	282	328
537.634	261	271	383	624	703	718	442	315	348	366	369	283	319	273	343	280	274	246
537.769	217	231	329	486	749	702	398	266	294	171	285	271	191	212	221	274	213	285
537.904	236	226	324	474	733	634	412	362	255	284	217	184	232	228	148	211	194	240
538.039	288	216	415	557	692	721	418	322	229	385	236	270	204	241	267	230	288	261
538.174	267	305	334	535	733	733	470	364	301	258	174	282	252	330	299	278	306	257
538.309	209	366	468	466	794	688	491	430	333	343	214	359	275	267	302	237	222	285
538.445	183	248	305	505	682	640	499	384	247	233	230	246	210	286	253	373	255	256
538.58	289	263	425	612	743	724	550	478	343	322	333	233	322	288	321	317	386	261
538.715	306	217	424	622	727	795	546	353	289	293	257	178	228	219	219	259	277	327
538.85	188	285	389	467	792	683	402	277	324	251	239	192	199	320	217	238	318	218
538.985	280	294	431	547	844	710	522	363	329	237	257	290	259	315	260	234	234	236
539.12	220	247	360	552	727	787	476	286	267	345	271	340	215	255	274	240	268	264
539.255	231	243	501	580	854	750	419	328	268	238	256	203	277	235	256	313	259	296
539.39	284	321	480	593	807	776	436	352	352	285	244	284	198	254	277	269	315	242
539.525	319	271	358	539	882	706	600	258	253	318	274	210	261	291	251	278	272	271
539.66	350	229	367	626	850	887	461	353	398	309	264	286	263	244	284	236	227	203
539.795	276	291	424	561	842	875	625	348	314	385	268	374	266	362	288	246	311	228
539.93	357	316	504	611	904	940	514	376	393	388	381	294	280	248	260	319	291	279
540.065	279	334	513	599	771	945	529	437	383	358	375	318	284	250	254	314	280	276
540.2	248	358	413	686	818	884	460	338	368	242	309	238	275	309	292	219	327	255
540.335	161	307	428	631	1061	838	507	364	345	348	240	301	307	229	283	345	256	272
540.47	257	303	424	593	879	929	534	340	390	274	364	229	252	309	282	198	277	296
540.605	320	307	415	606	932	966	637	412	360	337	247	294	254	313	264	286	329	287
540.74	215	280	442	693	1017	898	500	399	381	377	206	280	297	353	247	292	240	211
540.875	227	228	454	625	889	884	560	325	272	310	290	246	266	237	296	201	250	258
541.01	301	311	449	643	925	917	611	414	389	338	339	277	269	318	302	320	292	271
541.145	279	285	367	546	860	845	464	359	353	198	204	293	219	271	306	187	283	347
541.28	294	319	486	735	984	985	500	366	331	336	263	277	275	285	265	283	297	330
541.415	261	374	466	687	956	1055	544	480	379	366	334	399	276	307	306	358	367	367
541.55	221	285	488	691	957	992	646	467	377	378	318	265	277	273	224	322	331	155
541.685	354	285	453	785	948	955	560	408	340	291	274	284	208	274	336	270	285	232
541.82	269	271	463	815	1224	1019	662	429	313	351	285	252	173	308	333	290	294	276
541.956	242	357	444	696	972	1296	676	384	302	366	356	287	272	321	237	198	282	261
542.091	257	264	356	629	938	1040	516	368	323	330	292	240	236	249	275	236	245	208
542.226	286	225	489	609	1123	1122	484	436	363	256	304	288	275	280	317	284	294	274
542.361	236	276	402	677	1097	964	636	430	395	307	293	193	275	267	267	265	249	225
542.496	301	213	410	756	1030	1058	645	393	443	309	354	285	253	313	241	326	233	332
542.631	285	261	499	743	1089	1108	573	427	439	372	273	355	248	316	243	249	288	230
542.766	307	319	473	815	1204	1141	561	468	464	252	319	301	282	343	269	287	338	322
542.901	302	347	460	893	1375	1044	633	513	445	406	312	333	316	197	311	240	303	298
543.036	316	324	450	816	1027	1077	683	462	384	319	336	199	269	313	293	277	244	325
543.171	256	350	582	878	1155	1189	638	473	413	298	375	335	307	396	274	341	316	323
543.306	215	316	443	820	1071	1107	628	418	332	310	264	263	285	242	230	257	301	261
543.441	261	308	490	725	1240	1106	712	380	394	367	210	251	268	238	273	306	382	224
543.576	357	345	540	833	1137	1146	645	403	352	359	342	289	204	297	244	371	223	279
543.711	252	328	459	795	1275	1270	609	529	370	281	287	295	218	282	283	273	230	339
543.846	240	375	529	773	1279	1178	654	436	309	368	363	347	287	314	335	308	292	260
543.981	204	362	520	701	1243	1130	665	436	396	280	458	280	300	179	275	299	229	322
544.116	302	332	576	858	1142	1278	669	516	490	389	315	360	349	379	279	244	287	294
544.251	159	302	517	850	1244	1282	567	376	360	346	269	265	223	176	191	222	210	228
544.386	283	333	420	783	1406	1197	649	527	367	323	321	213	303	302	298	303	224	296
544.521	301	319	535	892	1362	1297	666	472	432	334	352	299	371	353	290	347	279	308
544.656	286	311	585	924	1385	1333	814	436	385	317	333	224	323	305	259	276	218	342
544.791	256	393	581	932	1255	1289	780	451	400	314	343	354	420	264	258	375	228	251
544.926	267	355	527	997	1343	1329	699	537	422	349	273	299	326	203	263	237	321	221
545.061	236	294	581	912	1419	1416	669	457	407	333	303	211	315	200	236	228	224	242
545.196	185	347	597	907	1301	1304	663	423	316	339	278	163	254	297	348	297	234	221
545.331	235	316	645	991	1376	1367	742	450	409	381	355	371	338	327	201	318	311	283
545.466	171	307	501	787	1390	1436	715	406	352	268	295	293	244	257	243	212	238	241
545.601	263	301	564	819	1408	1260	688	474	321	274	288	255	249	266	241	242	269	267
545.736	278	401	574	983	1740	1401	819	468	432	401	286	350	263	276	316	304	325	358
545.871	286	411	560	911	1577	1435	694	421	442	300	320	317	254	311	322	265	313	291
546.006	289	417	588	1052	1640	1471	746	534	517	291	343	281	308	305	291	277	309	296
546.141	334	406	603	1028	1669	1502	887	593	500	395	397	317	372	256	319	296	304	366
546.276	363	395	600	1065	1585	1352	810	547	410	361	347	309	316	326	368	338	302	312
546.411	254	292	479	950	1539	1477	870	411	396	328	290	256	273	336	347	267	275	268
546.546	197	271	501	1106	1635	1664	826	454	418	295	276	253	207	268	234	276	257	262
546.681	241	314	535	1251	1616	1557	851	485	394	420	309	376	275	315	343	264	250	228
546.816	231	286	602	1056	1740	1325	856	439	418	323	327	277	283	265	319	302	185	303
546.951	331	348	651	1148	1743	1663	852	522	417	366	348	360	305	301	179	305	293	322
547.086	330	332	688	1031	1833	1524	866	470	459	424	335	309	312	312	344	317	304	321
547.221	353	360	732	1145	1899	1610	1046	577	401	340	343	283	313	245	306	408	312	305
547.355	355	320	632	1199	1880	1572	934	553	359	378	378	282	304	305	297	250	252	220
547.49	217	358	676	1070	1956	1755	1023	562	421	453	350	289	279	254	275	303	206	259
547.625	317	390	667	1154	1816	1848	967	526	447	430	295	327	301	296	224	362	356	282
547.76	232	247	548	1102	1760	1573	852	385	401	341	234	205	276	152	304	285	134	243
547.895	326	339	686	1106	1820	1797	948	572	473	428	313	280	241	295	288	197	280	249
548.03	282	286	599	1028	1891	1596	1007	487	400	338	393	305	248	287	319	255	295	310
548.165	263	410	656	1117	1858	2121	988	546	424	478	321	324	285	250	307	285	251	352
548.3	272	329	735	1138	2176	1974	943	620	524	459	325	365	352	301	276	322	271	290
548.435	294	395	623	1229	2051	1832	894	619	460	346	317	333	365	304	285	391	354	229
548.57	261	320	672	1240	1938	1979	1029	590	492	343	462	365	322	314	305	309	271	267
548.705	242	346	637	1270	1994	1938	1033	604	372	400	287	299	283	287	256	203	209	266
548.84	357	356	684	1131	2011	1803	963	571	543	395	362	273	281	296	328	281	282	280
548.975	361	342	779	1385	2133	2152	1083	589	501	426	418	298	285	333	287	332	280	268
549.11	274	457	702	1399	2186	1925	1071	558	500	438	438	315	271	322	243	338	290	265
549.245	188	390	713	1321	2034	1817	902	611	467	361	315	296	253	306	341	271	264	257
549.38	277	407	767	1365	2313	2062	1062	546	470	447	338	280	263	231	228	312	295	371
549.515	309	421	718	1213	2081	1953	993	529	585	368	363	298	283	269	293	382	347	289
549.65	282	410	731	1410	2239	2099	1102	622	504	450	469	308	278	309	299	402	323	351
549.785	362	388	658	1373	2158	1908	1064	560	530	410	311	307	312	365	339	322	445	355
549.92	263	416	740	1357	2368	2262	1261	670	503	384	332	233	325	315	364	332	256	251
550.055	307	429	704	1342	2398	2232	1027	595	534	429	372	330	343	264	340	281	271	381
550.19	256	379	760	1521	2534	2190	1123	614	430	299	361	267	297	338	242	332	281	306
550.325	220	354	758	1372	2253	2234	1160	636	425	415	278	274	246	280	210	267	250	260
550.46	297	340	810	1402	2400	2181	1142	639	474	428	311	308	240	321	272	333	341	299
550.595	278	334	757	1681	2573	2407	1122	681	476	426	300	327	348	247	309	322	278	263
550.73	256	378	787	1457	2617	2276	1178	603	539	473	327	335	293	346	264	265	259	311
550.865	383	300	812	1541	2510	2434	1048	646	491	493	348	374	269	299	301	274	255	283
550.999	244	418	731	1443	2511	2344	1132	630	495	397	394	315	276	273	305	247	267	223
551.134	281	326	775	1641	2575	2354	1086	541	410	321	403	273	300	326	304	229	328	196
551.269	227	314	674	1660	2519	2243	1202	698	482	390	293	255	273	259	279	251	209	239
551.404	237	289	851	1619	2670	2558	1253	733	523	458	352	330	242	316	337	325	270	273
551.539	191	337	846	1471	2696	2517	1254	696	509	482	401	309	375	324	260	392	306	268
551.674	263	426	875	1651	2715	2471	1109	788	437	465	297	294	314	348	284	273	291	253
551.809	263	449	754	1625	2735	2562	1233	799	497	442	406	340	273	363	301	213	303	318
551.944	284	410	836	2037	2926	2726	1174	709	593	381	417	338	247	310	338	268	269	284
552.079	254	348	872	1526	2821	2485	1202	640	590	500	369	322	269	231	267	231	347	292
552.214	238	362	885	1685	2757	2572	1254	742	534	400	401	347	242	281	244	283	277	292
552.349	295	421	913	1680	2700	2487	1339	717	629	442	480	349	206	333	374	283	290	219
552.484	265	331	805	1825	2873	2712	1305	718	608	449	362	319	300	297	387	268	345	295
552.619	224	374	901	1755	2879	2744	1186	715	513	475	267	316	204	284	237	272	317	351
552.754	347	333	913	1859	2976	2899	1262	819	598	442	431	369	363	315	247	261	286	264
552.889	287	396	853	1740	3027	2809	1435	704	590	521	359	284	274	205	195	249	278	238
553.024	233	380	925	1771	3274	2953	1493	668	512	487	312	273	278	268	262	220	277	249
553.158	247	354	985	2008	3069	2775	1470	776	521	429	372	299	261	299	393	243	223	277
553.293	216	316	982	1955	3144	2808	1301	684	608	492	372	331	245	301	285	239	258	285
553.428	219	393	899	1741	3064	3000	1475	767	611	446	385	334	257	270	254	295	298	268
553.563	172	322	782	1828	3023	2916	1355	767	604	343	381	203	351	283	251	315	253	307
553.698	251	438	1010	1818	3170	2873	1530	767	593	450	404	377	291	268	257	286	345	427
553.833	245	420	914	2022	3278	3003	1557	652	541	540	449	330	271	242	282	261	220	271
553.968	244	383	965	2056	3367	2920	1436	755	485	440	385	375	280	315	375	272	285	297
554.103	255	322	965	2012	3107	2987	1427	766	572	376	373	310	349	253	215	219	121	337
554.238	369	434	1216	2010	3483	3112	1597	842	623	530	359	356	242	315	242	269	317	325
554.373	215	456	1071	2154	3396	3133	1725	868	608	425	318	334	334	310	308	252	274	232
554.508	274	393	965	1929	3452	3079	1561	774	675	490	373	317	291	291	253	277	365	273
554.643	286	343	975	1884	3366	3086	1650	767	667	466	417	389	366	328	447	381	278	297
554.778	267	363	1134	2412	3432	3103	1690	818	646	457	384	291	322	326	335	281	230	214
554.912	268	372	1092	2084	3587	3314	1710	823	540	488	423	383	244	328	411	273	373	282
555.047	229	376	1074	2138	3671	3192	1581	774	588	467	340	232	260	255	228	228	319	327
555.182	263	373	1023	2244	3752	3379	1543	921	653	513	299	334	294	352	335	221	351	253
555.317	216	425	1153	2103	3746	3424	1682	865	681	526	418	369	306	383	343	231	287	331
555.452	278	282	1005	2008	3751	3425	1783	935	670	468	477	307	314	274	274	312	282	248
555.587	238	442	1129	2308	3758	3417	1784	1021	600	497	437	347	334	280	238	319	322	347
555.722	239	451	1162	2143	3589	3735	1673	853	675	501	341	304	290	322	233	233	238	223
555.857	235	372	1062	2332	3587	3439	1758	932	643	456	413	373	284	318	306	325	269	259
555.992	307	438	1174	2362	3884	3636	1789	940	703	456	356	295	252	293	213	369	201	241
556.127	287	368	1067	2325	3888	3670	1983	966	782	539	348	337	285	306	370	288	317	380
556.261	325	408	1137	2426	3885	3845	1780	916	718	543	404	329	319	425	297	313	303	333
556.396	257	470	1207	2409	4190	3870	1839	911	710	583	447	337	317	352	286	394	353	338
556.531	283	559	1331	2423	4032	3799	1817	986	665	531	484	322	253	389	365	303	359	319
556.666	289	510	1165	2303	3818	3743	2037	888	703	542	337	334	307	321	258	247	262	279
556.801	312	523	1232	2472	4068	3789	2002	1028	720	505	467	382	347	306	338	351	337	263
556.936	240	424	1248	2332	4266	3708	1872	929	826	554	382	383	346	354	330	367	262	258
557.071	201	432	1356	2332	4412	4004	2055	989	771	509	503	436	286	337	339	338	311	325
557.206	285	398	1240	2387	3953	3848	1847	985	779	557	357	374	326	317	295	259	244	272
557.341	386	489	1218	2533	4224	3851	1718	926	549	550	364	341	326	365	353	306	297	273
557.476	299	390	1181	2686	4501	4167	1926	939	691	486	463	308	287	304	281	345	207	248
557.61	213	353	1233	2546	4267	4092	2041	932	684	441	416	244	231	250	208	237	213	230
557.745	188	372	1299	2731	4492	3793	2093	966	673	496	455	359	214	369	335	306	247	252
557.88	271	446	1188	2647	4475	4166	2053	926	741	558	368	306	169	327	282	255	252	236
558.015	276	429	1347	2634	4251	4015	1989	958	781	513	398	329	318	281	407	292	269	285
558.15	288	502	1384	2807	4437	4120	2217	1082	818	629	499	355	304	315	287	308	300	286
558.285	329	538	1382	2764	4673	4497	2311	1142	781	624	483	386	305	384	322	405	260	393
558.42	289	490	1258	2859	4725	4195	2259	956	800	560	548	361	345	330	326	374	320	359
558.555	317	495	1525	2903	5060	4459	2238	998	820	608	422	441	344	365	338	406	344	401
558.69	276	504	1506	2583	4826	4441	2180	1010	887	562	453	431	392	352	374	328	202	287
558.824	334	420	1305	2973	4628	4426	2251	1079	729	582	490	350	348	303	292	331	328	217
558.959	283	437	1468	2812	4765	4683	2187	1063	738	594	501	363	320	280	281	342	363	305
559.094	248	454	1341	3061	5066	4726	2375	1111	720	509	487	329	322	259	255	292	268	294
559.229	269	524	1462	2885	4784	4580	2302	988	824	636	466	289	330	373	316	222	317	307
559.364	260	521	1394	2989	5043	4577	2393	1111	734	675	477	405	325	313	261	350	318	232
559.499	230	380	1579	2966	4841	4702	2172	949	755	595	463	269	338	263	191	234	189	232
559.634	292	462	1638	3089	5272	4599	2558	1207	857	676	462	419	302	311	261	223	257	211
559.769	291	601	1564	3096	5178	4875	2576	1074	920	728	469	382	329	289	323	325	329	242
559.903	298	575	1554	3191	5144	5120	2244	1234	865	669	517	456	313	386	391	361	269	257
560.038	250	610	1509	2923	5193	5011	2210	1174	812	599	439	357	364	307	335	304	345	363
560.173	241	483	1540	3078	5241	5054	2415	1168	828	527	469	329	296	299	284	321	306	324
560.308	209	457	1589	2959	5458	5054	2692	1136	864	710	517	351	317	308	317	298	238	326
560.443	246	495	1557	3127	5139	5274	2513	1230	826	643	464	336	327	380	328	343	363	342
560.578	258	547	1595	3088	5620	5119	2442	1223	836	527	506	311	319	332	357	365	316	318
560.713	282	574	1776	3100	5403	5153	2531	1104	897	571	490	439	432	360	403	356	363	294
560.847	282	496	1742	3324	5399	5196	2601	1159	797	621	364	324	433	314	333	288	279	292
560.982	301	527	1727	3424	5513	5182	2847	1105	889	729	414	364	291	304	401	339	306	349
561.117	324	510	1894	3145	5626	5486	2796	1137	937	616	577	335	292	333	340	323	340	275
561.252	275	452	1690	3244	5854	5341	2548	1294	981	567	498	329	299	310	336	271	270	267
561.387	291	564	1710	3423	5578	5326	2602	1161	942	662	466	330	335	370	323	278	292	343
561.522	336	525	1595	3205	5802	5530	2750	1183	905	790	621	405	324	415	322	309	307	297
561.657	277	445	1732	3372	5618	5399	2742	1283	819	678	485	385	325	332	307	239	234	251
561.792	293	523	1624	3535	5814	5678	2484	1251	875	683	570	362	294	384	351	293	319	222
561.926	232	468	1537	3618	5821	5373	2764	1245	963	600	469	271	277	307	326	273	255	231
562.061	237	472	1682	3539	5880	5463	2915	1124	1031	663	574	439	401	322	400	288	279	304
562.196	341	595	1727	3438	6170	5450	2671	1399	981	611	391	344	361	335	349	357	337	218
562.331	227	537	1928	3728	6223	5549	2794	1433	1024	565	500	348	338	280	355	293	264	283
562.466	281	656	1880	3572	6193	5926	2872	1321	985	744	435	378	368	335	357	352	274	275
562.601	265	666	1752	3792	6483	5861	2905	1389	1066	827	532	357	324	374	355	316	357	310
562.735	250	547	1759	3632	6105	5939	3033	1295	1032	776	603	362	399	330	356	363	298	281
562.87	295	675	1653	3662	6304	5928	3012	1549	901	709	532	424	417	449	355	348	258	293
563.005	260	526	1852	3736	6287	5919	2920	1465	1018	686	519	305	391	336	296	313	173	228
563.14	280	582	1806	3950	6716	5901	3126	1414	1141	699	565	423	384	267	288	324	261	242
563.275	265	518	1876	3672	6769	5741	3010	1453	1137	705	540	417	420	346	369	342	392	248
563.41	287	669	1930	4023	6711	5997	3099	1473	1017	657	523	458	364	296	365	368	328	296
563.544	252	488	1769	3852	6711	6062	3035	1396	1009	698	513	425	341	284	275	270	228	306
563.679	314	603	1987	3871	6539	6321	3167	1387	1042	720	586	390	352	317	388	354	276	300
563.814	277	567	1895	3844	6495	6448	3032	1314	1005	643	548	383	372	329	373	319	260	353
563.949	237	608	1999	4062	6666	6383	2970	1511	1078	743	490	398	320	374	369	402	337	321
564.084	300	561	1979	3842	6761	6362	3066	1439	1035	740	454	322	299	288	317	328	313	238
564.219	264	568	1897	3993	6800	6336	3285	1450	1057	767	520	493	408	336	396	347	275	331
564.354	382	557	1957	4205	6836	6507	3347	1529	1230	706	446	454	370	417	303	380	372	311
564.488	284	569	1982	3978	7076	6662	3397	1652	1326	795	501	401	439	399	349	302	312	407
564.623	282	637	1998	4064	7105	6469	3365	1648	1133	817	499	308	304	259	352	356	318	319
564.758	208	658	2099	3956	7194	6753	3206	1514	1139	853	534	369	352	337	296	392	244	271
564.893	282	715	2058	4213	7380	6773	3425	1530	1157	757	533	381	313	249	282	252	191	247
565.028	243	461	2067	4006	7117	6877	3397	1465	1049	694	512	378	268	279	244	260	274	206
565.162	225	592	2106	4108	7367	7009	3315	1581	1073	753	639	369	312	341	389	364	287	288
565.297	317	634	1997	4137	7628	6833	3276	1676	1194	720	538	321	318	336	383	355	302	327
565.432	213	614	1973	3958	7588	6931	3462	1547	1137	778	541	398	287	299	328	387	278	358
565.567	279	661	2196	4580	7904	7213	3552	1768	1196	770	651	372	407	439	342	344	283	324
565.702	213	574	2048	4717	7611	7022	3569	1813	1304	791	484	448	335	331	234	319	293	296
565.837	281	702	2174	4342	7877	7378	3500	1663	1171	838	586	359	319	274	347	367	381	292
565.971	325	621	2446	4602	7947	7148	3691	1778	1226	949	604	457	424	433	456	374	329	315
566.106	314	546	2189	4343	7930	7053	3746	1607	1155	936	562	468	366	366	394	306	376	331
566.241	249	524	2006	4496	7839	7347	3454	1736	1104	869	531	429	377	323	301	334	256	285
566.376	278	616	2149	4505	7578	6913	3618	1823	1140	925	520	372	349	322	315	289	254	293
566.511	220	580	2306	4575	8365	7559	3864	1772	1287	804	605	346	354	382	319	362	349	345
566.646	287	500	2098	4655	8177	7137	3604	1658	1229	711	622	369	239	329	323	321	331	273
566.78	365	641	2220	4841	7979	7712	4054	1928	1452	848	519	464	456	298	418	370	281	360
566.915	349	599	2425	4582	7862	8013	3997	1773	1286	822	680	449	372	368	412	363	296	322
567.05	259	725	2334	4769	8495	7991	3893	1799	1209	797	547	470	401	358	387	328	259	293
567.185	300	637	2364	4799	8016	7707	3971	1813	1155	874	492	488	306	414	385	343	333	292
567.32	213	610	2298	4635	7929	7900	3784	1676	1352	911	573	491	384	365	415	356	363	305
567.454	343	591	2210	4905	8426	7654	4015	1916	1215	1010	575	499	380	310	343	326	304	295
567.589	330	712	2314	4680	8445	8243	4164	1833	1511	951	634	420	375	306	391	282	374	414
567.724	347	741	2474	4787	7754	8226	3876	1895	1537	922	517	454	390	304	399	372	376	271
567.859	349	588	2401	4767	8497	7352	3869	1597	1352	829	607	314	333	257	345	296	246	265
567.994	284	650	2126	4993	8471	7893	3679	1780	1320	758	596	428	402	416	291	367	304	253
568.128	156	574	2166	4785	8622	8336	4018	1895	1211	851	549	373	277	327	300	263	217	327
568.263	288	712	2283	4866	8248	8322	4107	1876	1339	919	675	382	377	316	334	329	335	311
568.398	285	636	2429	5138	8904	8473	3961	2020	1471	890	550	480	353	300	388	309	304	242
568.533	235	584	2367	5026	8483	7967	4286	1879	1339	898	496	402	359	312	292	313	176	276
568.668	254	682	2541	5312	9167	8502	4433	2165	1403	1011	690	460	403	396	351	468	268	366
568.802	247	563	2277	4939	8850	8309	4032	1991	1272	797	619	362	315	259	218	254	214	353
568.937	231	596	2569	5086	8911	8398	4117	1959	1440	951	583	356	410	327	319	318	308	283
569.072	238	706	2721	5276	9013	8364	4291	2113	1449	1057	685	447	359	361	338	394	262	255
569.207	307	783	2631	5778	9155	8995	4490	1976	1367	1029	693	510	444	352	369	339	351	356
569.342	433	649	2448	5344	8796	8439	4312	2066	1586	868	630	398	384	415	293	257	322	271
569.476	343	696	2522	5364	8820	8785	4287	2024	1632	1058	703	490	404	381	407	415	340	300
569.611	234	662	2706	5569	9238	8616	4626	2113	1733	1059	641	328	346	316	344	283	316	298
569.746	281	678	2351	5432	9234	9031	4452	2032	1624	1092	732	499	483	389	364	423	348	365
569.881	280	677	2528	5271	9449	8975	4510	2056	1440	1038	665	482	366	334	398	265	265	221
570.015	249	673	2892	5343	9660	8734	4518	2196	1516	1034	710	486	335	412	341	325	274	280
570.15	243	590	2649	5433	10112	9311	4721	2010	1540	1054	760	424	403	419	383	355	233	252
570.285	254	667	2588	5239	9345	9018	4439	2171	1681	958	621	548	337	399	290	295	343	302
570.42	298	755	2688	5690	9178	9547	4597	2183	1737	1011	599	491	353	347	331	409	278	273
570.555	242	754	2418	5587	9297	9080	4661	2117	1691	1053	712	410	421	344	339	301	274	327
570.689	295	776	2635	5736	9858	9241	4987	2255	1666	1094	664	539	440	423	478	353	313	283
570.824	284	771	2783	5622	9401	9403	4658	2299	1600	1145	743	444	431	452	479	311	321	413
570.959	265	787	2873	5572	9718	9346	4802	2107	1729	1138	832	553	469	384	457	396	314	302
571.094	302	659	2751	5804	9818	9604	5150	2334	1624	1122	730	497	431	400	385	315	325	270
571.229	305	754	2809	5713	9838	9821	5136	2151	1748	1152	667	489	322	362	379	364	242	305
571.363	278	708	2833	5779	10236	9705	4722	2480	1840	1187	759	492	472	433	418	334	310	335
571.498	255	662	2724	5658	10669	9436	4983	2239	1628	1024	664	560	336	234	404	362	268	293
571.633	256	720	2769	6067	9983	9582	4968	2402	1801	1061	734	541	435	388	428	286	324	295
571.768	276	676	2712	6038	9841	10116	5101	2179	1586	1039	673	492	368	367	372	323	308	247
571.902	226	728	2738	6015	10354	9740	5011	2400	1626	1070	708	393	363	372	319	347	170	279
572.037	314	793	2891	5989	10304	9780	5346	2456	1763	1215	701	529	403	464	383	407	318	365
572.172	234	807	2786	5906	10528	9507	5168	2345	1853	1122	752	444	424	430	390	440	321	239
572.307	255	773	3034	6094	10197	10353	5027	2430	1712	1191	753	478	448	398	436	378	318	298
572.441	285	693	2836	5785	10600	9976	4944	2479	1804	1253	771	425	405	430	265	360	330	315
572.576	350	770	2900	6322	10712	10298	4978	2426	1802	1181	680	505	386	318	425	493	313	371
572.711	245	689	3118	6352	10349	10671	5375	2413	1685	1011	788	497	368	385	417	388	336	299
572.846	310	706	3075	6246	10691	10411	5190	2604	1883	1220	731	617	426	387	397	332	282	344
572.98	295	671	2708	5971	10425	10337	5254	2422	1846	1195	754	456	415	363	362	401	362	231
573.115	190	741	2982	6058	10690	10331	5203	2565	1920	1327	653	556	451	403	391	312	211	273
573.25	317	761	2839	6161	10647	10280	5456	2548	1702	1171	751	488	335	367	396	416	301	356
573.385	231	697	2843	6288	10753	10620	5570	2580	1750	1139	811	515	359	378	406	278	388	310
573.519	251	677	2906	6386	10645	10712	5312	2457	1842	1163	827	555	382	357	315	384	321	285
573.654	334	782	3009	6066	10926	10810	5258	2493	1930	1265	849	534	374	421	430	355	368	294
573.789	263	856	3159	6174	11381	10892	5682	2452	1961	1330	827	506	376	392	423	361	251	260
573.924	251	804	3028	6456	11176	10985	5114	2610	2074	1320	780	469	351	381	386	306	372	332
574.058	233	687	3159	6353	11109	10654	5668	2712	1963	1320	752	472	427	464	340	401	352	309
574.193	220	759	3089	6625	11258	10813	5585	2667	2043	1129	798	454	435	362	379	292	321	376
574.328	322	804	3097	6221	11270	11232	5578	2598	1866	1226	715	507	460	426	417	373	334	330
574.463	272	737	3159	6395	11625	11073	5371	2606	2178	1292	823	524	510	439	471	356	294	366
574.597	334	774	3284	6597	11202	11256	5678	2746	1930	1096	821	604	463	379	382	418	314	279
574.732	256	723	3335	6801	11836	11025	5958	2717	2057	1172	716	441	442	437	426	394	321	337
574.867	257	839	3138	6313	11347	11517	5888	2774	1913	1160	735	387	431	395	430	347	342	268
575.002	293	864	3279	6839	11572	11060	5765	2596	1914	1188	823	518	472	412	393	382	345	272
575.136	296	835	3387	6549	11673	11413	5889	2805	2048	1292	817	462	448	367	354	372	268	267
575.271	273	785	3090	6635	11292	11526	5583	2846	2105	1411	924	660	432	397	388	375	297	314
575.406	235	712	3329	6764	11158	11201	5827	2696	1808	1243	754	492	423	397	330	409	363	307
575.541	361	776	3143	7241	11895	11605	5718	2826	2047	1465	846	448	456	433	401	463	433	327
575.675	314	788	3156	7231	11976	11644	5938	2890	2080	1388	910	512	442	384	426	409	348	348
575.81	291	745	3091	6405	11887	11669	5692	2766	2249	1414	797	435	340	295	338	348	231	219
575.945	273	755	3505	6933	11856	11896	6081	3018	2192	1186	781	557	437	332	445	308	310	263
576.08	272	899	3633	7028	11929	11583	6079	2758	2063	1304	837	467	487	395	297	370	344	284
576.214	193	718	3438	7008	11765	11938	6097	3027	2280	1517	804	541	423	409	420	319	346	317
576.349	317	809	3087	6619	12172	11956	5956	2950	2027	1296	853	548	363	366	323	291	252	275
576.484	354	898	3123	6927	12045	11873	6132	2960	1932	1317	872	492	398	418	409	323	321	275
576.618	274	917	3532	7266	12030	11849	6003	3071	2191	1548	914	541	506	443	463	373	388	348
576.753	333	860	3422	7089	12219	11972	6387	3027	2312	1326	933	491	466	476	391	348	332	281
576.888	366	740	3200	7253	12453	12351	6592	2949	2067	1353	932	700	514	437	462	336	266	362
577.023	316	845	3297	7104	12282	12256	5994	2998	2256	1339	965	581	476	459	399	374	340	364
577.157	279	939	3487	7371	13078	12384	6480	3094	2209	1530	1020	509	497	379	480	381	354	343
577.292	294	879	3748	7123	12322	11957	6334	3052	2129	1427	937	624	445	444	377	339	410	317
577.427	220	806	3430	7336	12374	12430	6195	3242	2266	1496	864	500	415	439	374	401	281	295
577.562	312	795	3538	7368	12408	12667	6335	3166	2249	1590	774	581	332	431	464	390	303	353
577.696	290	956	3688	7313	13127	12686	6688	3269	2179	1482	1002	607	479	421	442	375	348	365
577.831	285	914	3589	7398	12651	12283	6338	3085	2247	1352	950	586	485	408	475	441	284	355
577.966	332	980	3619	7216	12541	12502	6744	3155	2287	1323	1009	665	448	475	462	363	312	386
578.1	299	897	3806	7261	12972	12579	6639	3379	2551	1618	1039	578	504	373	464	327	351	352
578.235	287	820	3555	7339	12673	12679	6614	2982	2282	1585	986	603	502	457	483	375	330	393
578.37	192	754	3599	7498	13263	12603	6595	3024	2441	1524	889	525	454	470	366	357	343	333
578.505	364	741	3094	7107	13035	12283	6558	3040	2319	1509	942	425	464	293	468	330	335	384
578.639	319	917	3445	7870	13466	12790	6579	3373	2553	1722	1082	684	438	421	391	373	349	328
578.774	313	977	3315	7617	13128	12791	6596	3231	2366	1538	960	609	567	430	303	396	331	305
578.909	245	815	3611	7593	13167	12928	6709	3239	2454	1643	915	620	500	438	417	353	343	424
579.043	308	1045	3607	7706	13435	12986	6531	3114	2382	1713	960	697	556	496	391	393	303	344
579.178	272	810	3433	7659	13458	13186	6876	3273	2389	1575	872	476	401	424	368	400	278	333
579.313	318	774	3653	7565	13738	13096	6936	3258	2503	1707	951	554	444	320	454	408	292	269
579.448	317	927	3749	7858	12638	12968	7139	3570	2522	1862	1064	637	468	450	524	348	331	374
579.582	259	978	3729	7781	13705	13149	6805	3219	2370	1576	1017	522	411	458	452	425	407	338
579.717	347	873	3818	7423	13462	12911	7077	3569	2339	1483	991	599	455	355	381	335	280	266
579.852	295	824	3825	7726	13239	13228	6958	3286	2469	1448	867	597	377	433	492	410	266	305
579.986	235	857	3727	7849	13487	13247	7027	3297	2557	1626	971	532	523	400	418	386	351	344
580.121	292	907	3756	7885	13675	13485	7165	3373	2395	1690	1037	601	470	456	539	414	345	304
580.256	328	979	3779	8292	13711	13396	7103	3323	2674	1544	948	595	464	438	449	468	301	275
580.39	246	883	3919	8000	13367	13253	6763	3699	2541	1746	1035	513	384	482	394	337	310	308
580.525	212	861	3842	7975	13741	13499	7014	3462	2474	1602	907	571	483	401	400	387	357	275
580.66	220	822	3754	7820	14136	13428	7040	3327	2251	1741	948	570	520	340	334	299	227	217
580.794	256	873	3896	7727	13820	13701	7376	3503	2265	1522	853	568	496	355	422	357	350	295
580.929	170	838	3977	8080	13848	14293	7191	3501	2442	1718	1031	552	538	423	513	391	333	394
581.064	325	970	3998	8324	14087	14088	7460	3542	2830	1865	1093	665	495	445	412	399	322	347
581.198	167	1027	4036	8043	13805	13684	6960	3495	2726	1779	995	601	490	433	395	351	326	313
581.333	247	980	3748	8230	14048	14042	7334	3528	2613	1806	1030	702	507	469	523	467	353	336
581.468	263	838	3484	8039	14561	13901	7593	3451	2499	1696	1029	611	569	317	463	457	329	313
581.603	280	916	3969	8432	14202	14051	7230	3615	2783	1918	1101	653	466	456	425	470	317	438
581.737	290	1002	4043	8161	14396	13887	7264	3457	2653	1715	1190	694	602	458	475	394	317	338
581.872	291	1063	4161	8180	13992	14244	7664	3723	2637	1777	1149	663	515	478	580	433	399	323
582.007	231	960	3871	8190	14068	13813	7462	3673	2734	1678	1114	675	465	463	410	350	351	353
582.141	264	938	4086	8597	14015	14487	7772	3742	2925	1912	1210	643	471	558	448	408	389	332
582.276	306	914	3669	8135	14198	14265	7501	3538	2596	1772	997	678	501	525	471	454	306	386
582.411	343	889	3723	8400	14410	14776	7496	3697	2559	1693	1171	700	501	466	493	448	285	383
582.545	303	986	3821	8202	14617	14529	7570	3924	2578	1730	1242	613	508	405	501	449	323	421
582.68	283	968	4307	8314	14894	14374	7768	3878	2794	1735	1202	621	495	427	399	400	278	295
582.815	360	1069	4295	8346	14562	14356	7528	3890	2820	1841	1069	688	537	422	453	446	352	339
582.949	301	937	3941	8420	14750	14807	7434	3947	3100	1829	1025	715	521	546	450	431	369	409
583.084	301	1028	4014	8263	14856	14540	7725	3940	2827	1890	1147	829	561	596	450	473	403	432
583.219	217	967	4056	8372	14187	14669	7718	3897	2906	2021	1104	698	531	518	445	317	376	339
583.353	263	950	3865	8704	14428	14429	7757	3769	2793	1912	1183	675	523	397	384	454	316	292
583.488	315	1034	4123	8257	14886	14458	7698	3933	2817	1935	1122	757	546	463	456	366	369	365
583.623	342	959	4015	8211	14642	14462	7776	3617	2866	1866	1162	605	474	514	441	365	303	309
583.757	323	851	4198	8550	14430	14573	7794	3893	2957	1966	1147	681	527	466	431	384	297	341
583.892	249	850	4083	8553	14550	14970	7875	3815	2998	1876	1261	598	530	472	396	400	385	276
584.027	341	1049	4239	8752	14904	14634	7999	3800	3065	1870	1069	721	602	563	465	570	399	414
584.161	247	1044	3753	8412	15189	14590	8232	3901	2915	2089	1140	740	543	542	457	387	389	278
584.296	292	1047	4155	8324	15563	14869	8009	3881	2815	2097	1140	730	508	453	479	461	418	356
584.431	272	919	3997	8608	15438	15394	8127	3931	3029	2032	1258	687	589	473	515	399	334	366
584.565	363	1024	4102	8621	15285	14567	7941	3927	3172	2066	1288	761	587	456	538	366	411	371
584.7	230	938	3961	8714	15745	15323	8202	3904	3078	2059	1088	705	450	486	520	465	380	394
584.835	376	1145	4320	8933	15172	14914	8513	4103	3082	2192	1132	747	590	502	547	482	418	354
584.969	278	1021	3946	8681	15325	15230	8010	4172	2960	2001	1275	666	527	568	413	313	367	351
585.104	210	973	4106	8670	15196	15041	8277	3901	2997	1914	1235	669	467	464	420	406	262	284
585.239	311	983	4015	8823	15193	14587	8163	4264	3218	2086	1435	739	604	505	470	464	362	363
585.373	348	973	4359	8615	15276	15195	8329	3999	3118	2205	1263	717	540	565	503	434	377	386
585.508	304	1016	4078	8305	15638	15546	7997	4003	3245	2112	1294	750	659	476	575	478	353	300
585.643	285	1036	4305	8653	15190	15163	8043	4223	3065	2083	1216	794	633	518	457	446	312	326
585.777	260	997	4049	8487	15065	15437	8455	4130	2969	2006	1219	772	496	498	487	405	234	337
585.912	346	868	4185	8840	15632	15512	8214	4258	3001	2110	1218	674	542	566	439	422	283	319
586.046	326	962	4231	8840	15228	15347	7944	4086	2959	2098	1179	652	544	521	426	451	322	402
586.181	339	988	4351	9032	15087	15443	8075	4192	3041	2221	1201	695	661	614	535	443	403	396
586.316	274	1109	4242	8761	15669	15574	8338	4056	2904	2132	1078	686	554	416	488	441	279	324
586.45	189	1105	4480	8710	15516	15755	8628	4054	3331	2019	1312	683	526	498	487	441	362	388
586.585	266	957	4052	8882	15672	15341	8442	4221	3284	2150	1258	718	592	604	443	430	362	281
586.72	318	1030	4141	8782	15418	15164	8317	4225	3098	2031	1457	743	490	432	456	409	276	298
586.854	308	974	4396	9125	15780	15701	8749	4091	3275	2278	1397	734	620	601	539	472	394	351
586.989	317	1041	4154	8747	15738	15355	8376	4396	3164	2166	1410	822	500	564	459	456	358	376
587.124	307	954	4348	9065	15272	15750	8492	3959	3168	2112	1275	735	507	435	497	362	331	288
587.258	244	973	4105	8694	15118	16025	8703	4245	3112	2137	1185	735	513	544	487	419	350	309
587.393	196	1010	4171	9089	15489	15706	8371	4105	3190	1961	1326	774	621	462	471	483	309	313
587.527	234	987	4186	8917	15695	16002	8353	4516	3357	2104	1455	698	549	489	441	469	279	312
587.662	295	1153	4336	8849	16172	16153	8926	4225	3234	2373	1333	775	623	561	510	464	291	395
587.797	260	1015	4263	8586	15855	15852	8600	4260	3069	2195	1317	745	514	502	471	393	374	345
587.931	274	1064	4272	8663	15924	15847	8775	4343	3246	2224	1303	763	672	524	536	399	276	334
588.066	262	983	4150	8773	15539	15360	8717	4180	3337	2169	1317	779	551	587	535	482	370	394
588.201	235	1046	4372	8788	15898	16007	8382	4351	3182	2337	1262	675	465	551	463	451	291	396
588.335	312	1048	4230	8823	16008	16353	8571	4328	3284	2438	1322	734	468	597	552	417	279	319
588.47	316	1081	4236	9282	15813	15847	8468	4422	3328	2417	1418	686	663	456	466	377	459	381
588.604	300	975	4409	8946	15914	15607	8644	4207	3089	2334	1331	709	608	498	492	467	374	362
588.739	220	884	4049	8514	15949	15987	8599	4270	3328	2289	1271	810	535	542	512	454	339	341
588.874	326	911	4174	9168	15410	15709	8462	3985	3346	2156	1256	737	605	533	556	505	303	362
589.008	304	1011	4192	8658	15723	15213	8600	4260	3334	2365	1319	659	644	535	497	469	334	320
589.143	250	1080	4579	8840	15879	16250	8718	4351	3445	2362	1440	806	689	532	552	436	303	315
589.278	330	1023	4158	8568	15656	15872	8685	4489	2941	2171	1395	817	628	591	515	416	367	311
589.412	150	1200	4219	8735	15644	16016	8964	4234	3434	2336	1472	824	547	545	515	502	391	346
589.547	294	1035	4430	8982	15900	15746	8485	4327	3545	2392	1343	763	553	569	426	468	387	382
589.681	293	968	4379	8896	15690	16065	8850	4084	3303	2313	1445	795	606	600	491	547	388	303
589.816	271	931	4298	8476	15688	16186	9101	4312	3170	2362	1410	760	580	628	469	456	426	386
589.951	178	991	3990	8940	15342	16154	8715	4358	3191	2356	1219	705	542	458	518	395	338	317
590.085	307	1068	4284	8866	15758	16025	8723	4600	3422	2249	1465	743	586	410	570	401	415	286
590.22	289	955	4284	9011	16129	16051	8777	4446	3178	2128	1333	795	579	586	500	352	373	295
590.354	287	965	4021	8958	16027	15879	9008	4304	3313	2219	1435	632	516	546	478	369	355	376
590.489	249	1068	4449	9232	15719	16204	8804	4611	3490	2317	1441	865	582	519	510	461	360	353
590.624	260	1061	4365	9186	15747	15946	8835	4588	3373	2471	1235	752	582	498	509	500	286	344
590.758	241	1087	4422	8781	16242	16011	8753	4336	3418	2407	1389	724	585	517	497	479	299	341
590.893	299	1031	4470	9018	16225	15778	8601	4378	3201	2258	1501	750	670	442	512	499	396	374
591.027	269	1010	4180	8962	15667	15977	9120	4631	3350	2474	1454	916	629	452	457	429	302	336
591.162	306	1040	4439	9316	16334	17260	9073	4584	3840	2358	1450	884	698	602	567	438	362	386
591.297	273	1006	4333	8854	15665	15743	8967	4632	3395	2298	1346	744	658	574	491	380	372	365
591.431	266	986	4284	8804	15758	16386	9369	4581	3339	2529	1457	745	600	597	474	438	360	329
591.566	214	1023	4174	9119	15669	16116	8755	4357	3627	2320	1335	768	628	529	529	462	287	267
591.701	289	1125	4251	8908	16146	16804	8902	4482	3395	2272	1410	771	678	546	458	513	352	378
591.835	330	1107	4175	9243	15485	16101	8818	4288	3408	2404	1530	837	669	569	569	481	411	392
591.97	239	1078	4259	9206	16155	16168	8900	4622	3531	2808	1497	976	649	610	594	515	391	330
592.104	293	961	4413	8870	16029	16231	9532	4750	3802	2342	1549	817	630	597	464	522	349	332
592.239	301	1075	4197	9170	16140	16236	8663	4234	3549	2519	1356	802	614	583	491	508	363	388
592.373	293	967	4299	8936	15939	15705	8789	4558	3712	2522	1462	840	631	456	473	560	377	314
592.508	323	829	4281	8982	16074	16146	8726	4569	3385	2316	1445	720	577	570	486	433	433	417
592.643	299	987	4425	8893	16089	16841	9117	4679	3696	2582	1583	820	562	537	533	492	273	396
592.777	314	1030	4251	9284	16045	16531	9281	4790	3489	2421	1576	973	619	557	493	444	402	396
592.912	310	884	4032	8963	15871	16507	8793	4556	3701	2466	1572	905	538	609	559	504	441	370
593.046	397	1026	4251	9164	16065	16551	9363	4839	3766	2451	1595	727	600	644	603	587	371	325
593.181	284	955	4376	9037	16230	16661	9233	4740	3516	2374	1565	738	645	572	553	394	417	333
593.316	238	951	4434	8649	15972	16223	8951	4417	3483	2451	1617	803	540	551	514	452	421	348
593.45	268	1055	4329	8966	16126	16357	8917	4537	3714	2613	1564	900	615	527	519	523	375	368
593.585	264	1102	4154	8907	16114	16205	8959	4528	3686	2494	1602	881	594	540	528	443	437	306
593.719	313	1007	4142	9035	15730	16871	9068	4742	3643	2516	1597	793	619	532	537	523	360	428
593.854	306	1063	4336	9035	16192	16402	9176	4595	3637	2518	1492	838	611	521	468	445	312	348
593.988	340	1004	4770	8833	16466	16718	9181	4681	3574	2441	1647	974	665	531	598	412	473	480
594.123	288	1093	4314	8893	16125	16212	9248	4656	3623	2451	1558	913	647	609	621	439	319	363
594.258	305	1144	4620	9059	16218	16559	9298	4517	3678	2724	1604	1010	674	639	525	607	441	410
594.392	248	992	4417	9064	15787	16441	9406	4865	3673	2894	1576	910	568	619	607	519	278	339
594.527	339	994	4520	8796	15709	16629	9130	4582	3710	2755	1709	962	663	644	578	474	458	363
594.661	287	988	4269	8720	15861	16389	9172	4744	3731	2617	1562	872	649	529	574	413	389	246
594.796	352	1078	4629	9014	16501	17212	9381	4965	4028	2737	1695	810	695	773	488	471	374	357
594.93	336	1081	4146	9047	16106	16956	9473	4467	3808	2867	1708	847	562	543	547	499	357	357
595.065	309	1089	4480	9268	16130	16523	9230	5015	3900	2540	1641	865	684	647	534	537	414	534
595.2	246	949	4428	8647	15598	16620	9352	4866	3853	2658	1716	933	616	608	511	474	359	401
595.334	279	1033	4699	9040	16346	16661	9228	4779	3760	2867	1637	1019	708	691	551	574	352	470
595.469	327	933	4478	8966	15687	16355	9385	4651	3762	2655	1666	926	682	532	559	508	296	340
595.603	355	1071	4214	9016	15973	16379	9077	4492	3555	2505	1597	890	664	557	557	487	317	361
595.738	322	963	4431	8733	15935	16671	9319	4738	3756	2827	1577	841	763	611	549	540	422	388
595.872	230	1014	4429	8885	15977	16496	9227	4673	3819	2724	1566	946	733	664	621	492	362	313
596.007	201	981	4551	9175	16215	16024	9118	4717	3833	2574	1486	889	757	613	461	381	357	426
596.141	347	859	4515	8824	16099	16280	9297	4448	3914	2723	1654	969	799	548	583	479	311	400
596.276	260	949	4195	8656	15700	16552	9052	4790	3461	2522	1452	877	607	668	503	428	370	395
596.411	336	1049	4363	8861	15882	16780	9486	4958	3918	2671	1646	851	614	621	539	487	348	339
596.545	234	991	4257	9061	16348	16643	9295	4934	3815	2933	1823	931	695	662	663	473	421	363
596.68	237	948	4059	8948	16107	16476	9111	4549	3824	2632	1565	801	631	608	484	421	300	240
596.814	263	980	4041	8683	15964	17052	9262	4988	3877	2752	1647	913	698	567	584	563	286	404
596.949	245	871	4038	8971	16024	16018	9118	4839	3725	2588	1604	950	692	658	513	520	308	356
597.083	379	1004	4210	8827	15687	16237	9228	4727	3688	2598	1735	885	783	650	655	513	395	444
597.218	287	979	4358	9170	15785	16929	9260	4954	3852	2549	1621	944	688	619	600	526	281	358
597.352	289	1040	4068	8624	16066	16797	9217	4850	3943	2609	1667	846	767	631	502	435	390	338
597.487	303	1182	4266	8801	15959	16524	9460	4780	3896	2706	1746	1015	764	738	624	586	365	420
597.621	368	1047	4247	9014	16141	16662	9062	5082	4012	2664	1722	879	664	609	628	637	411	403
597.756	332	1080	4448	8814	15865	16504	9658	5125	3867	2883	1678	886	767	653	603	459	354	388
597.891	364	1088	4299	8355	15328	16577	9595	4765	3730	2655	1620	1012	591	608	631	530	317	397
598.025	336	1084	4381	9040	15972	16221	9273	5089	3981	2754	1567	935	738	681	619	570	408	367
598.16	334	1030	4004	8759	15868	16931	9445	4786	3926	2579	1560	875	693	632	574	527	413	431
598.294	366	807	4327	8948	15707	16500	9238	4771	3925	2637	1714	892	648	645	593	535	401	385
598.429	283	987	4341	8966	15693	16169	9765	4608	3985	2646	1640	1014	747	658	525	485	366	421
598.563	305	930	4132	9142	15676	16705	9246	4984	3778	2866	1671	949	764	571	624	491	408	390
598.698	352	1002	4045	8651	16009	16228	9543	4938	3840	2897	1682	979	815	606	598	425	469	330
598.832	314	960	4356	8739	16146	16242	9212	5081	3721	2543	1748	923	628	645	597	481	309	350
598.967	305	1060	4057	8725	15675	16115	9270	4874	3765	2696	1784	936	716	659	641	506	364	357
599.101	374	954	4108	8539	15827	16236	9147	4782	3982	2952	1826	863	639	683	635	473	386	371
599.236	250	981	4301	9181	15903	16910	9414	4896	3963	2657	1628	948	679	554	572	533	332	382
599.37	343	1053	4130	8746	15746	16239	9603	5000	4047	2793	1753	1039	764	688	581	511	336	449
599.505	369	1162	4239	8726	15579	16432	9327	4998	3883	2805	1864	953	716	648	589	475	344	400
599.639	355	1055	4134	9319	15544	16462	9451	4686	3788	2883	1808	1047	780	640	579	516	382	388
599.774	267	1067	4318	8609	15643	16486	9485	4918	3980	2703	1674	868	750	601	596	483	335	375
599.909	301	1006	3949	8776	15369	16241	9206	4909	3791	2500	1750	826	686	608	564	453	345	359
600.043	283	1068	4048	8665	16003	16661	9562	4917	3844	2884	1741	958	728	669	556	568	376	496
600.178	379	1054	4123	8771	16053	16863	9696	4873	4020	2655	1767	1001	725	661	503	534	410	394
600.312	295	994	4320	8707	16186	16255	9189	4759	3883	2668	1785	967	734	593	527	555	359	301
600.447	280	1128	4236	9043	15729	16514	9539	4801	4032	2932	1866	906	614	656	576	528	369	326
600.581	284	1208	3968	8840	15288	15917	9176	4951	4054	3034	1783	891	798	669	656	541	356	436
600.716	260	996	4335	8714	15613	16253	9512	4842	4019	2798	1812	939	677	722	681	500	326	356
600.85	230	994	4087	8789	15157	16353	9269	4601	3795	2677	1817	801	671	600	577	416	292	332
600.985	337	1176	3939	8597	15553	16185	9199	4922	3993	2769	1771	900	667	627	631	443	371	348
601.119	285	1073	4020	8473	15451	16235	9273	4815	4150	2810	1688	865	661	604	647	541	418	413
601.254	262	1049	4263	8419	15373	15986	9528	4684	3981	2786	1767	942	783	536	514	450	302	314
601.388	313	1037	4006	8764	15311	16418	8922	4853	4000	2759	1802	1019	738	686	521	636	357	398
601.523	293	939	4163	8752	15692	16008	9474	4893	4000	2808	1758	950	699	618	586	453	408	375
601.657	315	1109	4121	8682	15524	16240	9365	4574	3735	2836	1817	1085	737	630	613	542	396	387
601.792	387	1075	4173	8918	15044	16441	9291	4823	3888	2991	1817	938	795	706	565	573	387	404
601.926	278	937	4154	8787	15715	16592	9147	4959	3988	2885	1694	1035	834	689	589	567	296	396
602.061	291	1125	3887	8955	15624	16189	9313	5077	3974	2841	1903	1053	794	768	625	545	388	393
602.195	273	1011	4346	8426	15826	16382	9671	4921	4140	2680	1777	1098	747	680	601	584	387	400
602.33	332	1091	4228	8705	15145	15830	9289	4879	3940	3079	1825	983	780	666	562	506	376	350
602.464	394	1023	4214	8483	15380	15354	8988	4913	4053	2847	1808	940	736	671	619	532	371	390
602.599	253	1015	3997	8338	15452	16238	9158	4994	4100	2868	1682	907	801	693	574	451	382	307
602.733	342	975	3878	8399	15371	16030	9208	5123	4161	2887	1993	1007	726	708	749	517	491	392
602.868	261	896	3963	8030	15298	15977	8932	4935	3902	2978	1699	991	671	700	609	495	358	407
603.002	369	1037	4079	8039	15046	15345	9218	4910	3873	2935	1747	980	678	712	631	539	405	325
603.137	355	991	3784	8272	14892	15818	9199	4929	4080	2871	1674	970	751	621	577	518	398	383
603.271	344	880	3926	8321	15212	15846	9080	4799	3984	2925	1766	974	722	690	547	510	386	467
603.406	390	928	3961	8364	15082	15838	9466	4875	3984	2851	1971	1039	755	640	752	665	441	499
603.54	339	1003	4157	8113	14796	15984	9499	5090	3976	2898	1783	1032	757	677	651	620	362	442
603.675	251	916	3905	8305	14897	15780	9554	5076	4166	2793	1812	951	656	628	534	487	322	291
603.809	282	1009	3982	8681	14904	15567	9286	4952	4091	2916	1893	963	674	676	601	506	379	304
603.944	275	1057	3964	8178	14856	16209	9206	4694	4005	3020	1992	871	827	688	627	525	314	360
604.078	254	993	4046	8385	15329	16025	9297	5327	4132	3038	1834	936	775	678	534	565	392	520
604.213	284	1061	3881	8713	14691	16369	9488	4971	4039	3070	1932	1131	794	657	553	581	465	494
604.347	279	945	3862	8258	15068	15299	9569	4722	3961	2996	1884	1085	875	697	570	507	403	444
604.482	332	1042	4043	7995	15350	15975	9228	4903	4121	3032	1811	1002	758	708	653	612	361	386
604.616	295	883	3847	8253	15204	16128	9179	4631	3920	3126	1765	952	749	724	635	531	377	318
604.75	291	912	4206	8091	14782	15837	9641	4983	4054	2907	2073	1039	649	722	592	602	392	428
604.885	401	922	3699	8398	14361	15605	9249	4776	3848	2789	1976	1058	685	705	651	522	361	461
605.019	317	958	3786	8184	15071	16005	9764	5006	3941	3030	1777	1051	703	732	634	563	493	328
605.154	331	932	3839	8057	14576	15442	9388	4978	3934	2846	1849	970	790	657	638	548	349	413
605.288	330	904	3954	8159	14691	15939	9291	4652	4108	2881	1886	970	548	655	567	480	271	357
605.423	323	1023	3866	7982	15269	15923	8897	4978	4021	2828	1817	1034	783	602	527	526	285	447
605.557	383	1058	4068	7974	15008	15989	9536	5125	3960	3048	1884	983	735	741	670	600	445	409
605.692	297	1013	3861	7930	14336	15731	8978	4988	4135	2986	1970	1006	784	753	687	564	321	361
605.826	264	907	3847	7867	14672	15776	9428	4955	4138	2813	2037	1117	826	735	662	558	350	430
605.961	371	944	3790	8376	14626	15514	9184	4930	4010	3107	2016	1048	798	681	649	625	395	476
606.095	363	1005	3721	8210	14939	15845	9454	4914	4350	2955	1877	1070	796	742	748	591	421	420
606.23	287	1015	4052	8196	14580	15943	9084	4893	4180	2933	2013	991	740	672	711	540	428	382
606.364	318	950	4081	7989	14449	15381	9164	4800	3738	2948	2061	917	690	645	617	630	334	385
606.499	265	917	3871	8125	14707	15021	9196	4840	3818	2990	1707	997	690	647	626	478	432	336
606.633	305	966	3969	8188	14581	15613	9272	5086	4292	3126	1995	1043	811	727	659	558	450	423
606.768	380	1049	3797	8041	15056	15673	9072	5081	4248	2964	1910	1005	713	772	669	629	458	349
606.902	359	848	3828	7924	14408	15667	9191	4500	3970	2738	1863	1045	789	672	720	618	418	478
607.036	297	946	3945	7894	14878	15412	9094	4977	4271	3007	1816	1030	708	716	691	546	429	433
607.171	278	872	3808	7916	14548	15113	9024	5101	4192	3052	1932	1016	712	711	659	442	360	280
607.305	278	915	3781	7800	14211	15641	8632	4891	4179	2738	1940	956	668	695	627	535	349	390
607.44	237	908	3558	7662	13933	15334	9408	4720	3817	3173	1734	1066	760	698	657	495	364	424
607.574	242	960	3569	7652	13984	15007	8643	4594	3983	2743	1674	904	731	572	497	525	263	307
607.709	333	919	3752	7980	13858	14766	9030	4864	4004	2894	2014	974	845	706	707	468	317	450
607.843	323	921	3711	7898	14312	15146	8939	4741	4131	3294	1745	1023	779	740	704	527	371	373
607.978	291	867	3833	7876	13948	15111	9359	4892	4299	3069	1896	1032	731	654	592	534	323	345
608.112	282	986	3767	7572	13570	14790	9001	4816	3811	3000	1960	1148	865	774	610	539	369	452
608.247	311	1008	3665	7554	13993	15087	9111	5024	3865	2790	1981	1021	788	675	640	567	363	418
608.381	273	970	3852	7845	14891	15155	8900	4834	4087	2862	2049	1034	833	715	625	588	377	422
608.515	292	871	3628	8053	14142	15076	8804	4815	3893	3124	1927	940	895	754	692	586	359	433
608.65	267	906	3658	7763	13822	15043	9032	4767	4086	3066	1805	1013	760	635	640	653	444	456
608.784	348	910	3703	7956	14064	15215	8944	4822	3787	2859	1976	1105	872	796	667	565	516	453
608.919	248	793	3577	7778	13663	15610	8975	4640	4215	2862	1824	1135	815	712	668	418	343	421
609.053	314	836	3473	7680	13681	14861	8705	4943	3984	2932	2001	1157	763	763	645	542	355	392
609.188	263	850	3757	7535	14178	15194	9215	4923	3988	2911	1891	1038	728	752	706	581	379	441
609.322	369	999	3748	7679	13859	14722	9487	4926	4346	3343	2188	1014	805	785	863	614	428	482
609.456	280	892	3660	7659	13911	14668	8846	4809	3936	2854	1895	1046	814	697	692	610	338	420
609.591	312	874	3797	7555	13829	14871	8629	4912	3857	2937	1708	1096	695	708	652	486	362	447
609.725	278	832	3529	7666	14235	15205	8881	4807	4127	2786	1931	1126	814	705	702	506	377	376
609.86	294	846	3417	7829	13803	14848	8663	4593	4090	2867	2001	904	705	677	621	495	354	363
609.994	279	844	3703	7455	13649	15000	9120	4848	4216	2984	1882	1004	829	807	668	507	417	402
610.129	297	944	3669	7546	13941	14890	8686	4696	4115	3197	2184	1103	808	734	737	615	422	492
610.263	322	852	3564	7315	13184	14762	8560	4800	3876	3070	1941	992	800	615	717	568	368	324
610.398	271	1015	3510	7209	13377	14504	8561	4554	3784	2906	1929	982	845	706	661	543	411	391
610.532	349	996	3430	7213	13488	14671	8860	4645	3985	3010	1845	1110	770	714	618	567	428	334
610.666	331	939	3347	7233	13072	14620	8539	4541	3793	2762	1868	1007	705	701	596	597	359	430
610.801	294	825	3333	7210	13149	14534	8371	4757	3827	2859	2014	1045	776	671	674	643	378	433
610.935	295	864	3465	7433	13616	14332	8676	4789	3940	3154	1951	970	842	680	628	539	422	483
611.07	307	917	3727	7200	13537	14727	9061	4901	4284	3000	2054	1044	805	735	633	632	316	397
611.204	323	929	3331	7183	13897	14592	8553	4838	3689	2871	1993	1004	764	641	606	538	390	390
611.338	362	957	3540	7681	13222	14637	8748	4735	4136	2892	2007	1140	798	742	723	538	441	422
611.473	242	911	3537	7245	13693	14531	8490	4887	4098	2865	1787	949	748	673	709	572	379	344
611.607	337	1026	3546	7373	13117	14565	8381	4899	4030	2957	1884	1129	829	842	651	592	414	454
611.742	199	916	3247	7243	13371	14567	8841	4844	3948	3013	1766	1130	767	712	631	581	353	320
611.876	305	784	3595	7372	13117	14432	8517	4731	3925	2848	1792	1093	777	796	667	600	395	383
612.011	317	988	3401	7516	13140	14504	8695	4712	4057	3132	2000	1048	784	697	642	610	484	484
612.145	250	815	3241	6667	13437	14251	8682	4580	4039	2960	1980	1104	762	673	591	533	399	426
612.279	305	895	3275	7063	13354	14094	8779	4512	4144	2982	1914	1111	817	845	657	670	469	323
612.414	281	774	3336	6803	12788	13628	8844	4875	3610	2938	1871	999	780	688	668	561	333	391
612.548	319	817	3310	7085	12917	14158	8297	4733	3811	3102	1762	1046	779	780	652	561	405	363
612.683	267	751	3575	7022	12463	14211	8346	4639	3911	2787	1949	968	813	811	700	566	421	383
612.817	351	757	3508	6946	13186	13841	8826	4698	3844	2945	1981	1112	808	736	738	590	384	392
612.951	295	770	3512	7018	12850	14074	8154	4606	3929	3030	1914	1033	768	697	709	583	311	337
613.086	389	829	3345	6896	12684	14420	8238	4452	3841	2930	1875	1092	763	683	705	536	398	414
613.22	316	754	3476	7056	13064	13794	8342	4564	4002	3140	2012	1077	855	752	637	568	381	386
613.355	305	839	3254	6804	12964	14044	8444	4615	4039	3083	1838	1043	719	718	648	517	417	406
613.489	391	817	3201	6995	12660	13841	8251	4690	3894	2855	1972	1055	774	700	686	669	423	412
613.623	236	834	3586	7498	12816	13935	8443	4348	4173	2990	2062	1123	824	680	607	461	323	369
613.758	378	844	3273	7056	12844	13775	8222	4615	3908	2952	1903	987	744	776	683	687	467	464
613.892	324	873	3309	6720	12813	14030	8359	4734	4096	3097	2086	1057	743	699	647	471	376	416
614.027	267	787	3492	7146	12749	14020	8564	4882	3979	2711	2070	1166	772	808	741	674	418	387
614.161	322	854	3349	6750	12709	13460	8384	4564	3875	3056	1841	1046	798	777	654	533	406	406
614.295	273	844	3355	7041	12734	13558	8293	4567	3913	3029	1952	1087	779	767	688	567	436	414
614.43	331	951	3156	6837	12662	13548	8164	4492	4060	2819	1975	1061	843	843	649	629	443	458
614.564	213	861	3280	6453	12281	13592	8023	4606	3940	3059	1893	949	774	684	604	610	285	392
614.699	309	828	3072	6876	12331	13661	8287	4547	3989	2760	1879	1115	743	779	670	571	392	365
614.833	378	812	3483	6423	12404	13101	8525	4765	3867	3036	2076	1094	768	713	796	608	469	482
614.967	333	841	3066	7155	12547	13413	8433	4653	4054	3075	2017	1047	847	709	668	530	361	390
615.102	287	825	3290	6818	12585	14231	8115	4517	3840	3153	1917	1059	856	808	662	691	392	507
615.236	236	841	3429	6692	12442	13582	7821	4476	3760	2809	2125	1098	863	709	659	609	433	339
615.37	227	752	3208	6572	12590	13557	8038	4536	3757	2953	2037	993	823	742	655	563	330	338
615.505	218	944	3143	6263	12370	13313	8482	4573	3732	2790	1944	1091	820	668	696	631	436	405
615.639	287	856	3073	6648	12008	13742	8209	4734	3687	2833	1976	1052	796	823	618	564	397	363
615.774	326	732	3056	6512	11724	13039	7448	4535	3768	2937	1886	960	707	734	639	474	404	386
615.908	363	799	2973	6703	12314	13169	7990	4547	3937	2923	2084	1036	841	764	697	609	505	417
616.042	349	802	3138	6519	12150	13273	8085	4301	3850	2829	2038	1154	846	827	647	723	443	444
616.177	310	819	3280	6987	12070	13554	7909	4489	3708	2847	1956	1045	706	676	587	607	403	335
616.311	236	672	2942	6354	12301	13256	7856	4341	3833	2840	1905	992	779	798	713	498	346	421
616.446	263	761	3164	6460	12079	13166	8233	4388	3909	3102	1993	983	862	707	677	640	362	404
616.58	278	749	3126	6457	11706	13260	7928	4350	3779	2898	1868	972	888	725	589	586	404	358
616.714	276	785	2865	6388	11865	12964	8041	4428	3632	2859	1947	1089	929	704	666	511	425	371
616.849	363	737	3130	6314	12045	13141	8179	4595	3821	3118	2279	1181	926	786	784	663	406	401
616.983	348	811	3223	6420	11673	13194	7899	4877	3888	3169	1948	1126	931	781	697	706	376	368
617.117	290	721	3030	6523	11599	12456	7829	4423	3872	3035	1982	1085	696	725	708	648	376	445
617.252	248	780	3028	6368	11558	12673	7777	4126	3460	2858	1832	963	742	653	708	588	272	310
617.386	262	925	3214	6571	11671	12694	7792	4222	3715	2944	2056	1050	791	781	664	582	348	470
617.52	298	814	2935	6195	11809	12828	7753	4818	4022	3111	1886	1103	818	749	712	702	421	418
617.655	287	820	3005	6625	11613	12724	7906	4376	3832	2978	2092	1240	913	751	798	654	445	337
617.789	275	815	2908	6756	11650	13092	8081	4425	4049	3034	2135	1035	846	759	796	620	409	421
617.924	329	715	3163	6184	11556	12772	7825	4142	3869	3064	2208	1181	835	932	718	618	461	476
618.058	267	793	3056	6026	11763	11881	7596	4237	3827	2894	2049	1120	784	785	564	634	397	352
618.192	325	759	3034	6214	11796	12955	7894	4628	3935	2975	2013	1165	822	843	755	539	409	342
618.327	323	900	3091	6191	11416	12681	7934	4365	3691	3076	2071	1171	801	817	611	640	498	429
618.461	322	729	3087	6285	11527	12812	7724	4134	3703	2967	2088	1089	782	699	633	564	367	410
618.595	309	791	2764	6006	11311	12760	7747	4358	3702	2865	2168	1056	809	674	669	570	375	400
618.73	284	737	3112	5965	11190	12715	7779	4116	3534	2784	1843	1172	844	845	649	559	410	502
618.864	324	792	3008	6206	11216	12768	7779	4661	3887	3190	2013	1055	914	781	695	668	322	404
618.998	258	804	2846	6203	11243	12775	7717	4701	4001	3054	2200	1092	901	797	725	707	504	510
619.133	220	734	2839	5832	11214	12910	7583	4259	3486	2810	1977	1104	668	705	744	696	364	405
619.267	267	848	2887	5805	11561	12413	7560	4433	3549	2843	1913	1125	789	710	765	567	383	435
619.401	260	764	2802	6018	11021	12314	7550	4200	3749	3038	1998	1147	680	790	684	554	323	453
619.536	297	697	2611	6304	11411	12376	7447	4582	3890	2903	2043	1111	794	832	653	655	374	407
619.67	248	767	2845	5641	10981	11949	7305	4068	3767	2867	1916	1077	805	721	646	599	350	382
619.804	289	695	2801	5924	11174	12346	7501	4215	3840	3104	2052	995	939	771	683	638	337	322
619.939	310	792	2853	5721	11205	12452	7692	4020	3693	2866	2060	1138	764	905	635	531	492	443
620.073	354	742	3094	5841	10771	12214	7516	4164	3715	2775	1919	1066	819	707	660	601	406	370
620.207	373	719	2945	5911	11129	12252	7556	4630	4237	3085	1853	1000	898	769	729	659	365	397
620.342	340	749	2553	5677	10674	11903	7293	4039	3715	2871	1939	999	736	788	642	625	396	437
620.476	235	744	2746	5831	10631	12073	7012	4270	3493	2944	1969	982	759	789	713	566	367	461
620.61	267	891	3091	5811	10991	12421	7483	4394	3690	2814	2105	1003	815	778	763	622	387	321
620.745	245	750	2686	6014	10709	12052	7425	4196	3447	2721	1905	1074	802	768	671	668	434	436
620.879	279	687	2770	5544	10533	11776	7177	4378	3513	3016	1968	962	789	673	665	542	359	365
621.013	255	729	2803	6137	10977	11951	7376	4256	3733	2870	2076	932	848	706	698	558	402	375
621.148	281	766	2594	5459	10446	11590	7226	4291	3574	2705	1939	898	937	674	676	523	435	434
621.282	281	754	2606	5610	10503	11321	7282	4007	3500	2841	1922	1031	743	642	634	626	378	444
621.416	185	675	2757	5655	10458	11589	7293	3942	3641	2716	1948	972	689	695	661	578	374	357
621.551	276	703	2705	5615	10491	11276	7299	3916	3711	2845	1910	1079	707	834	663	606	392	405
621.685	270	845	2805	5440	9909	11619	7076	4069	3584	2611	1983	1147	926	734	640	609	427	432
621.819	349	687	2620	5539	10163	11604	7065	4132	3583	2859	1725	1110	745	690	699	610	364	317
621.954	333	802	2776	5718	10353	11345	6987	3857	3507	2753	1907	1101	844	735	802	640	446	410
622.088	304	797	2772	5398	10162	11577	6993	4130	3572	2790	1945	1077	903	739	629	584	435	400
622.222	286	658	2627	5522	10371	11370	7244	4026	3506	2844	1770	964	708	631	588	589	458	342
622.357	300	871	2699	5343	10290	11355	6816	4029	3350	2714	1996	1089	861	713	691	674	373	384
622.491	322	771	2732	5616	10254	11423	7183	3875	3705	2853	1978	1090	839	703	656	675	412	449
622.625	259	653	2654	5386	10590	11262	7217	4014	3363	2712	1893	1141	821	684	663	578	317	364
622.76	351	681	2481	5451	9954	11006	7074	4109	3508	2825	1758	1017	825	738	710	557	310	441
622.894	354	770	2647	5452	10275	11253	7221	3961	3498	2717	1923	1017	799	806	739	659	377	405
623.028	363	778	2516	5383	9798	11516	6746	4031	3604	3035	1857	1042	748	808	711	627	427	540
623.163	350	765	2755	5288	10197	10995	7304	3795	3657	2888	1914	982	821	752	661	626	309	415
623.297	253	793	2768	5626	10176	11127	7012	4114	3519	2716	1868	1093	853	834	631	667	430	392
623.431	262	680	2553	5281	9784	11340	6796	3770	3202	2717	1824	1022	765	896	739	630	338	418
623.565	305	646	2570	5251	10081	11058	6815	4000	3607	2975	1927	1072	753	738	615	617	420	405
623.7	313	649	2505	5030	9677	10844	7062	3733	3480	2662	2047	1152	900	776	799	667	391	491
623.834	253	674	2400	5159	9848	11421	6696	4119	3264	2885	2175	1126	843	815	639	559	383	322
623.968	248	620	2349	4981	9748	10687	6974	4028	3455	2682	1656	949	811	676	667	620	368	386
624.103	333	702	2467	5392	9870	10873	7062	4138	3631	2568	1941	1115	791	801	705	663	433	416
624.237	292	644	2564	5169	9837	10827	6671	4111	3744	2601	1929	1066	764	724	756	563	464	441
624.371	214	571	2374	4989	9457	10710	6940	3694	3459	2606	1891	940	815	730	630	529	305	426
624.506	302	636	2500	5172	9576	10576	6837	3846	3359	2617	1812	974	941	747	793	564	413	384
624.64	244	629	2531	5088	9301	10835	6279	3799	3328	2732	1968	1045	852	720	662	692	419	372
624.774	333	705	2443	4881	9261	10622	6545	3848	3293	2739	1913	1007	800	783	733	630	464	405
624.909	370	721	2579	4994	9303	10305	6609	3860	3604	2673	1668	980	804	747	742	561	327	441
625.043	334	718	2495	4847	9321	10082	6273	3911	3420	2552	1793	1030	770	739	697	625	337	422
625.177	388	741	2467	4773	9441	10602	6740	3732	3355	2548	2064	1068	871	775	637	613	379	520
625.311	320	617	2371	4898	9544	10572	6560	3785	3265	2584	1948	1061	879	651	637	636	398	398
625.446	326	717	2419	4767	9233	10484	6465	3637	3414	2810	1800	1115	868	728	759	476	391	464
625.58	293	769	2361	4992	9200	10845	6538	3739	3409	2812	1969	1183	801	754	619	633	389	330
625.714	281	723	2461	4706	9033	10416	6660	4084	3328	2644	1816	990	698	741	669	645	449	339
625.849	306	738	2380	4807	9487	10276	6617	3788	3408	2639	1991	1074	700	925	660	648	346	419
625.983	293	821	2369	4831	9009	10281	6279	3759	3450	2831	1763	921	716	860	666	597	322	423
626.117	317	664	2476	4988	9258	10271	6458	3743	3574	2652	1941	1107	885	724	613	638	401	434
626.251	213	661	2232	4588	9218	9899	6536	3630	3437	2665	1763	1032	769	846	618	666	340	404
626.386	326	571	2259	4661	9219	10134	6467	3565	3361	2665	1974	1052	887	824	715	673	446	468
626.52	257	597	2339	4817	9078	9803	6555	3652	3311	2782	1853	1009	699	738	664	555	413	406
626.654	261	664	2141	4762	8753	10040	6386	3670	3155	2511	1937	983	705	727	713	607	361	363
626.789	323	689	2373	5199	8856	10181	6359	3918	3346	2845	1874	1152	750	769	779	618	453	375
626.923	299	753	2502	4926	8991	10370	6400	3748	3299	2690	1999	1185	753	865	683	705	515	475
627.057	285	709	2427	4831	9100	10195	6464	3947	3269	2798	1923	1030	898	782	725	690	354	422
627.191	269	657	2393	4789	8221	9859	6341	3803	3403	2620	1774	1003	724	711	598	591	327	301
627.326	320	631	2188	4649	8765	9679	6096	3834	3091	2479	1784	1042	721	684	678	617	392	408
627.46	345	731	2207	4629	8807	9965	6354	3569	3375	2668	1945	1061	767	820	720	533	440	453
627.594	295	711	2364	4804	8904	9827	6112	3594	3432	2495	1902	1012	884	782	764	639	402	391
627.728	257	812	2327	4723	8632	10035	6167	3900	3519	2860	2130	1093	897	743	723	719	491	447
627.863	331	749	2135	4711	8648	9744	6439	3749	3110	2516	2014	1147	751	759	736	599	361	459
627.997	229	668	2166	4618	8770	9558	5939	3726	3086	2594	1745	1037	780	714	709	513	326	401
628.131	296	619	2083	4660	8765	9554	5979	3532	3543	2477	1868	1038	777	639	739	561	343	415
628.265	391	591	2424	4440	8730	9492	6286	3522	3275	2758	1781	1100	896	908	726	661	401	449
628.4	316	573	2111	4636	8502	9414	5876	3580	3209	2430	1833	1033	677	700	690	536	442	468
628.534	242	695	2108	4431	8286	9291	6055	3244	3113	2455	1821	1122	762	644	637	543	435	451
628.668	371	756	2409	4640	8420	9069	6387	3700	3152	2795	2065	1188	881	828	693	619	487	484
628.803	196	762	2196	4491	8146	9350	6455	3489	3382	2649	1777	987	810	738	632	540	378	416
628.937	276	611	2140	4633	8272	9313	5931	3526	3232	2533	1878	1060	808	918	674	553	456	422
629.071	258	688	2157	4351	8255	9079	6151	3467	3109	2588	1943	1110	918	701	786	617	460	417
629.205	256	601	2079	4077	8061	9599	5911	3573	3139	2556	1691	894	779	680	716	584	434	423
629.34	331	754	2241	4638	8351	9381	6191	3682	3449	2510	1806	1059	870	743	788	610	419	451
629.474	327	618	2055	4542	8228	9276	5552	3395	3046	2742	1881	1039	824	751	758	633	376	517
629.608	306	601	2037	4217	8041	9247	5562	3542	3147	2541	1712	1040	688	657	688	611	417	400
629.742	278	818	2175	4507	7953	9560	6365	3426	2969	2751	1723	1129	806	802	808	628	398	464
629.877	333	662	1962	4449	8015	9174	5896	3238	3018	2407	1799	1076	807	797	728	635	327	430
630.011	352	559	1938	4017	7914	9110	5682	3325	3038	2430	1740	1007	868	642	705	610	407	399
630.145	387	655	1965	4264	8307	8757	5641	3352	3176	2513	1748	1096	784	670	689	586	386	388
630.279	345	564	2000	4143	7832	9061	6021	3201	3262	2618	1753	1003	838	675	752	622	408	484
630.414	297	551	2282	4454	8346	9236	5868	3322	3032	2809	1748	1039	688	630	688	650	447	447
630.548	288	488	1832	4313	7620	9092	5405	3132	2695	2442	1726	981	732	686	664	608	460	450
630.682	375	670	2253	4347	7823	8975	5485	3200	3191	2618	1867	1030	830	751	664	612	434	422
630.816	348	488	1892	4293	7712	8713	5684	3363	3001	2471	1775	1063	755	722	709	675	388	374
630.951	278	591	1849	3873	7828	9047	5840	3221	2970	2599	1713	1017	748	756	702	541	445	456
631.085	292	578	2024	3847	7900	8736	5558	3322	3161	2373	1792	956	712	760	713	565	496	466
631.219	348	598	1642	4065	7731	8807	5797	3278	3085	2437	1526	999	750	726	694	556	365	311
631.353	273	618	2103	4033	7871	9061	5357	3394	2929	2403	1665	1008	763	728	715	613	394	384
631.487	304	511	1861	4090	7734	8610	5573	3409	3129	2428	1809	958	701	710	624	539	298	363
631.622	261	518	2074	4099	7511	8792	5379	3141	2990	2617	1800	1065	863	721	667	677	412	404
631.756	263	514	2031	4099	7414	8140	5294	3261	3154	2155	1459	1057	780	685	671	618	347	438
631.89	263	528	1860	4201	7612	8748	5569	3350	3050	2489	1712	942	666	664	633	491	370	395
632.024	424	533	2039	4000	7602	8523	5520	3379	2994	2651	1649	975	767	687	743	644	473	442
632.159	253	651	1904	4077	7416	8514	5568	3301	3069	2385	1874	976	826	843	726	691	411	341
632.293	287	639	1769	4000	7439	8391	5265	3177	2970	2413	1608	961	733	597	636	606	333	386
632.427	334	576	1940	4103	7057	8667	5465	3126	2893	2415	1914	1004	846	704	751	526	406	365
632.561	327	574	1713	3958	7317	8267	5418	3313	2675	2300	1590	972	805	694	740	543	391	353
632.696	385	581	1774	3629	7121	8216	5325	3113	2727	2309	1704	932	830	721	817	657	348	414
632.83	288	565	1832	3856	7319	8391	5483	3132	2978	2500	1591	902	817	798	666	687	384	373
632.964	278	537	1883	3986	7400	7858	5061	3106	2738	2557	1490	1014	830	832	693	590	394	352
633.098	261	551	1787	3617	6983	8271	5113	3039	2617	2465	1719	957	786	688	607	550	344	404
633.232	293	608	1809	3808	7196	8113	5224	3064	2785	2537	1622	923	775	747	638	595	388	433
633.367	211	456	1796	3795	7065	8027	5207	3135	2641	2335	1589	982	643	705	582	513	378	367
633.501	241	514	1849	3669	7019	8005	5183	3031	2946	2452	1686	949	772	723	618	633	282	283
633.635	268	557	1893	3461	6903	8273	5204	3210	2854	2330	1547	915	831	683	665	551	460	394
633.769	255	589	1594	3806	6992	8357	4886	3331	2823	2239	1732	914	769	790	684	601	410	389
633.904	309	585	1642	3614	6621	7494	4853	2963	2865	2330	1675	942	721	664	676	635	408	385
634.038	301	564	1910	3746	6773	7999	5019	3259	2917	2339	1656	916	818	787	798	679	373	463
634.172	279	641	1676	3707	6710	7953	5046	3206	2744	2362	1684	1052	783	808	749	600	359	389
634.306	204	596	1577	3503	6620	7802	4865	2969	2846	2310	1426	926	859	760	581	572	356	447
634.44	304	507	1793	3701	6481	8014	5152	2860	2768	2263	1674	1034	747	703	630	551	340	352
634.575	307	584	1673	3576	6917	7900	4890	3124	2757	2484	1675	866	713	728	663	616	392	446
634.709	306	586	1784	3433	6747	7809	5077	3019	2844	2262	1664	931	756	784	698	554	436	391
634.843	340	493	1784	3478	6687	7916	4930	3162	2768	2300	1675	993	723	751	510	621	370	334
634.977	354	636	1717	3480	6708	7498	4817	3124	2842	2386	1816	998	807	735	694	664	436	453
635.111	275	570	1767	3624	6563	7485	4677	2787	2724	2222	1750	948	773	689	799	618	377	488
635.246	331	579	1695	3407	6513	7815	4643	3131	2677	2260	1600	905	796	752	706	525	429	432
635.38	326	553	1737	3791	6703	7366	5165	3111	3016	2237	1680	964	831	789	611	601	361	377
635.514	321	569	1706	3263	6568	7343	4840	2897	2821	2297	1699	897	725	793	678	552	443	394
635.648	280	545	1648	3644	6361	7493	4827	2953	2633	2502	1706	1008	793	684	694	541	382	400
635.782	228	606	1756	3369	6748	7594	4855	2910	2659	2372	1518	854	816	790	590	593	444	408
635.917	208	495	1570	3332	6360	7597	4743	2716	2639	2320	1611	990	670	688	639	538	406	400
636.051	351	469	1727	3604	6357	7495	4646	3013	2642	2307	1573	1043	806	701	656	629	375	435
636.185	328	548	1618	3370	6575	7214	5171	2834	2848	2365	1597	954	782	773	703	549	398	394
636.319	288	654	1684	3401	6142	7620	4854	3085	2701	2401	1708	1129	737	642	732	649	419	373
636.453	352	559	1692	3670	6334	7283	4669	3166	2731	2445	1688	933	731	754	683	641	349	476
636.588	224	515	1622	3256	6162	7281	4619	2606	2582	2202	1637	962	700	757	568	584	362	458
636.722	251	580	1677	3212	6249	7215	4584	2932	2539	2253	1550	1033	807	746	720	619	414	462
636.856	205	550	1526	3286	6426	7268	4673	2818	2523	2211	1467	979	751	682	643	594	369	302
636.99	298	540	1593	3485	6209	7003	4447	3075	2314	2254	1793	949	887	675	603	634	392	345
637.124	300	559	1733	3329	6288	7015	4598	2873	2590	2047	1434	879	738	670	703	614	514	414
637.258	311	524	1708	3267	6463	7292	4678	2783	2579	2216	1738	933	746	614	723	570	484	407
637.393	327	506	1647	3182	6126	6941	4389	3055	2618	2076	1793	830	779	744	657	617	343	373
637.527	317	557	1640	3192	5943	7373	4615	2821	2785	2238	1711	882	819	784	620	611	496	418
637.661	376	605	1551	3133	6340	7005	4622	2728	2557	2168	1679	1125	761	699	554	551	480	433
637.795	316	519	1587	3275	6059	6821	4504	2771	2600	2268	1557	958	741	747	577	609	430	433
637.929	243	446	1605	3116	6064	7001	4616	2805	2670	2279	1698	863	803	689	664	519	344	390
638.063	264	588	1526	3096	5802	6763	4593	2789	2397	2173	1532	1019	730	596	632	563	387	399
638.198	300	537	1481	3066	5697	6925	4504	2822	2620	2231	1736	919	712	732	682	604	355	465
638.332	341	473	1525	3231	5845	7028	4445	2902	2556	2244	1592	1067	819	731	645	572	321	381
638.466	287	466	1483	3115	5619	6693	4193	2721	2427	2219	1476	956	688	679	648	502	364	352
638.6	346	507	1701	3068	5694	6447	4630	2619	2437	2249	1444	888	752	707	667	593	384	414
638.734	334	448	1459	3138	5530	6668	4512	2639	2392	2270	1759	911	698	639	617	592	410	333
638.869	330	604	1491	3113	6120	6849	4646	2701	2641	2310	1731	945	672	747	686	582	460	470
639.003	307	519	1469	3058	5430	6758	4428	2654	2397	2181	1491	958	772	671	705	538	410	406
639.137	327	535	1482	3133	5524	6503	4258	2787	2378	1961	1558	916	737	691	829	549	365	424
639.271	309	486	1484	2883	5484	6446	4409	2872	2631	2035	1491	1063	749	671	651	574	361	476
639.405	207	551	1517	2939	5741	6316	4309	2697	2297	2276	1752	985	721	722	728	537	367	423
639.539	278	487	1555	2802	5538	6262	4327	2578	2443	2340	1533	893	723	746	690	600	403	398
639.673	298	532	1582	2888	5334	6437	4293	2687	2448	1910	1532	974	707	628	608	545	450	391
639.808	265	523	1310	2904	5340	6163	4337	2725	2280	2046	1448	912	740	652	568	518	318	409
639.942	328	495	1359	2978	5621	6201	4299	2472	2464	2034	1532	1006	702	669	703	515	429	393
640.076	340	538	1382	2797	5458	6149	4039	2369	2479	1972	1553	883	642	690	742	551	317	464
640.21	240	532	1505	2785	5609	6413	4128	2642	2534	2135	1586	901	802	667	729	608	394	394
640.344	214	491	1338	2900	5281	6157	3935	2447	2395	2010	1494	825	715	686	581	543	367	431
640.478	363	508	1384	2918	5539	6508	4078	2658	2413	1993	1540	858	688	713	607	614	422	364
640.613	307	482	1461	2771	5420	6029	4061	2727	2332	2074	1602	909	688	736	692	606	404	437
640.747	333	440	1421	2956	5549	6208	4249	2545	2436	2011	1647	937	678	725	646	597	336	395
640.881	265	402	1422	2768	5229	5999	4199	2602	2308	2149	1381	974	714	657	700	572	341	389
641.015	287	502	1322	2725	5250	6259	3862	2539	2285	1929	1350	985	741	681	597	592	377	411
641.149	319	555	1329	2677	5139	5851	4017	2477	2246	2042	1429	894	686	717	551	655	397	388
641.283	346	576	1451	2670	4914	6346	3940	2622	2426	1947	1394	907	682	693	637	658	467	445
641.417	341	470	1290	2766	5211	5996	4270	2512	2203	1885	1513	897	657	719	611	536	374	453
641.552	269	370	1279	2488	5014	6108	3952	2355	2181	1922	1443	896	652	603	566	477	317	387
641.686	321	518	1269	2470	5018	5927	3962	2413	2373	1985	1359	804	625	657	709	599	445	405
641.82	327	577	1375	2791	5134	5744	4071	2282	2466	1976	1493	886	755	687	640	632	385	425
641.954	292	459	1355	2605	5425	6156	4215	2698	2630	2065	1473	969	848	617	565	562	370	425
642.088	334	527	1382	2567	5102	5989	4067	2452	2106	2033	1459	935	617	642	635	568	351	413
642.222	314	530	1289	2684	5008	5618	3829	2196	2190	1824	1222	973	672	570	559	471	381	410
642.356	239	426	1155	2683	4835	5907	3831	2482	2224	1996	1375	852	655	685	571	492	326	335
642.491	292	410	1277	2537	5025	6056	4132	2287	2402	1873	1614	854	649	601	620	497	382	413
642.625	284	414	1397	2525	4782	5722	3703	2554	2304	1890	1409	845	796	715	609	574	425	378
642.759	329	457	1291	2722	4902	5614	3668	2494	2121	2092	1339	834	732	684	580	577	434	360
642.893	314	512	1112	2597	4705	5661	3750	2321	2313	2019	1390	897	586	687	689	568	410	475
643.027	279	495	1240	2704	4858	5555	3714	2162	2191	2060	1544	903	627	587	704	547	430	378
643.161	202	375	1205	2344	4569	5729	3569	2357	2148	1760	1340	775	621	581	621	549	379	437
643.295	343	422	1072	2448	4675	5813	3765	2349	2234	1810	1341	833	691	646	721	548	383	357
643.429	334	419	1178	2615	4532	5516	3695	2242	2023	1726	1418	785	728	731	663	643	332	326
643.564	326	515	1287	2688	4781	5434	3613	2217	2209	1776	1447	975	783	755	639	716	527	406
643.698	350	507	1277	2307	4792	5191	3894	2295	2035	1882	1318	775	745	641	562	540	361	439
643.832	333	443	1133	2421	4339	5440	3259	2282	2076	1656	1411	834	788	546	620	604	422	444
643.966	353	486	1162	2270	4707	5207	3697	2419	2290	1854	1447	760	667	695	570	539	429	407
644.1	249	494	1313	2493	4650	5524	3465	2225	2194	1962	1593	823	739	707	673	506	329	416
644.234	325	541	1245	2275	4442	5536	3594	2067	2282	1849	1530	814	727	659	592	569	385	405
644.368	326	480	1194	2407	4189	5262	3404	2146	2167	1891	1350	879	709	698	623	569	450	345
644.502	369	529	1343	2361	4406	5394	3733	2174	2036	1913	1374	884	789	668	712	564	477	420
644.636	264	521	1211	2464	4583	5143	3599	2156	1941	1840	1511	796	625	618	592	569	366	455
644.771	314	463	1050	2431	4697	5082	3668	2188	2063	1830	1315	871	647	610	588	582	451	412
644.905	431	424	1170	2364	4443	5106	3369	2004	1967	1824	1235	883	609	729	625	526	451	272
645.039	373	414	1163	2359	4516	5186	3529	2062	2120	1877	1266	773	622	559	621	542	409	348
645.173	308	530	1088	2187	4054	4909	3334	2080	2117	1790	1221	768	688	580	607	536	361	366
645.307	296	459	1236	2188	4247	4959	3242	2240	1978	1770	1230	773	732	670	587	520	351	458
645.441	264	399	1196	2204	4490	5110	3480	2184	1997	1713	1251	862	711	657	628	589	400	408
645.575	302	474	1118	2406	4306	5106	3353	2059	2153	1921	1368	807	680	695	615	595	386	421
645.709	368	409	1098	2236	4149	4859	3327	2086	2076	1650	1418	834	635	585	569	543	381	321
645.843	262	349	1041	2152	4051	5045	3235	2221	2113	1719	1350	804	716	587	549	613	287	412
645.978	219	406	1075	2272	4294	4795	3346	2025	1690	1732	1133	690	648	611	479	510	303	296
646.112	296	427	1136	2173	4063	4789	3233	1881	1968	1622	1277	964	673	682	598	596	434	354
646.246	343	492	1054	2169	4165	4956	3148	1902	1921	1716	1307	861	622	601	556	559	413	413
646.38	309	388	990	2043	4262	4636	3203	2064	1906	1865	1106	808	629	616	524	572	390	380
646.514	308	484	1025	2342	4160	4670	3398	2043	1883	1643	1398	899	667	646	700	545	409	439
646.648	268	559	978	2208	3764	4762	3268	2082	2119	1761	1263	792	652	666	692	468	433	421
646.782	237	404	1049	2098	4111	4619	3294	2187	1782	1776	1255	783	610	673	524	499	339	312
646.916	310	405	1018	2073	4090	4868	3349	2180	2158	1698	1377	782	751	738	625	563	372	349
647.05	279	410	1065	2122	3898	4582	3198	1951	1960	1748	1272	772	608	557	569	669	393	350
647.184	353	561	1015	2039	3944	4402	3098	1960	1828	1600	1082	785	598	633	683	603	365	412
647.318	308	404	1043	2085	3936	4546	3282	2099	1804	1782	1128	742	521	613	545	494	410	398
647.453	294	420	1081	2066	3878	4557	2942	1975	1769	1699	1226	769	619	671	591	560	342	447
647.587	263	373	984	2089	3731	4712	3017	1925	1991	1518	1248	753	640	664	507	491	344	344
647.721	315	369	1043	2031	3976	4840	3152	1962	2103	1626	1198	720	662	611	520	513	397	429
647.855	357	407	1012	1959	3883	4933	3197	1953	2001	1805	1212	782	620	705	714	551	381	337
647.989	333	513	967	2101	3858	4557	3053	1928	1870	1701	1307	839	581	641	616	509	401	432
648.123	367	454	997	1987	3906	4635	3066	1988	1959	1665	1342	916	640	532	645	582	404	410
648.257	231	330	870	1868	3816	4433	2865	2048	1822	1665	1250	754	709	534	577	552	384	349
648.391	248	490	990	1980	3873	4632	2985	1926	1970	1669	1281	672	783	583	671	527	337	456
648.525	337	435	1075	1868	3703	4300	3053	1729	1939	1680	1277	817	591	585	652	630	462	341
648.659	257	404	1105	2100	3669	4469	3171	2206	1863	1677	1272	847	678	605	599	601	379	345
648.793	275	347	1016	2062	3788	4566	3031	1811	1657	1655	1341	796	650	553	636	631	246	421
648.927	359	393	956	2060	3977	4298	2988	1953	1794	1508	1198	755	628	575	571	467	406	410
649.062	255	502	1078	1948	3634	4653	2932	1809	1810	1674	1348	848	679	544	591	572	365	400
649.196	296	455	990	1825	3710	4195	2957	1875	1702	1452	1282	754	590	564	538	551	363	373
649.33	258	421	974	2012	3591	4200	2717	1987	1694	1239	1110	726	740	538	550	561	355	411
649.464	253	341	1014	1755	3487	4181	2866	1794	1696	1418	992	716	575	504	564	485	399	243
649.598	284	437	1027	1777	3394	4255	2946	1930	1821	1651	1167	781	642	543	558	477	408	385
649.732	347	422	1126	1931	3861	4509	3113	2011	1917	1640	1157	837	655	571	584	545	413	389
649.866	263	401	952	1980	3600	3895	3024	1901	1754	1644	1068	795	531	587	473	409	356	337
650	262	493	944	1626	3687	4073	2694	1724	1719	1440	1274	668	707	512	501	484	344	407
650.134	326	411	889	1956	3547	3967	2819	1837	1810	1588	1129	858	783	638	543	484	343	394
650.268	365	391	1063	1762	3298	4224	2829	1785	1801	1652	1065	755	535	578	517	549	352	429
650.402	261	427	962	1823	3601	4425	2912	1907	1862	1509	1232	849	640	660	681	658	332	433
650.536	369	428	888	1934	3269	3962	2914	1689	1670	1520	1117	671	657	548	603	486	321	343
650.67	367	438	971	1803	3200	4104	2795	1897	1721	1463	1010	748	596	540	555	496	352	405
650.804	354	494	956	1718	3470	4144	2812	1817	1647	1526	1112	782	569	602	577	583	336	362
650.938	227	360	916	1775	3539	4076	2782	1736	1645	1454	972	762	625	644	521	444	305	375
651.072	269	314	878	1595	3417	3850	2610	1764	1686	1388	1179	836	665	603	641	357	327	380
651.206	321	407	796	1734	3279	3752	2473	1500	1546	1415	1039	811	568	642	532	539	361	366
651.341	288	553	866	1791	3249	4026	2682	1813	1840	1503	1203	758	644	526	560	483	278	321
651.475	349	429	995	1814	3393	3848	2636	1774	1874	1576	1171	750	643	667	523	490	386	386
651.609	354	419	918	1771	3267	4102	2726	1707	1848	1426	1128	806	655	540	608	536	353	399
651.743	375	390	930	1705	3404	3974	2876	1730	1792	1577	1209	796	667	686	632	568	407	426
651.877	325	408	1001	1786	3189	3938	2505	1763	1503	1448	1297	739	727	616	612	554	389	369
652.011	343	412	979	1709	3291	3579	2599	1799	1614	1384	1029	811	590	581	565	524	390	491
652.145	310	420	820	1678	3173	4005	2675	1814	1593	1326	1072	654	506	639	497	379	383	374
652.279	246	365	797	1605	3060	3504	2431	1799	1608	1479	915	669	519	564	488	498	271	371
652.413	303	407	770	1635	3255	3796	2515	1623	1466	1393	1142	649	633	591	555	579	353	467
652.547	334	386	816	1717	3258	3683	2542	1648	1664	1518	1039	732	632	678	681	541	376	333
652.681	347	333	801	1407	2958	3655	2567	1478	1453	1430	990	585	587	637	637	448	371	385
652.815	332	417	798	1677	3290	3720	2770	1560	1574	1417	1111	747	627	590	601	445	423	449
652.949	249	485	845	1584	2947	3677	2609	1842	1527	1291	1092	734	605	684	594	485	299	351
653.083	331	417	931	1570	2905	3535	2320	1496	1534	1401	1010	676	495	565	498	516	367	335
653.217	274	304	953	1528	3001	3500	2539	1644	1667	1528	1090	751	590	590	497	581	468	334
653.351	252	360	892	1416	2798	3778	2555	1583	1576	1371	988	725	608	553	613	540	394	404
653.485	372	478	829	1593	3043	3850	2584	1600	1671	1373	1046	761	674	565	527	526	412	417
653.619	311	290	791	1448	3033	3436	2423	1622	1472	1395	855	631	530	518	688	469	374	369
653.753	234	301	957	1602	3020	3329	2509	1443	1416	1251	986	539	544	539	549	421	296	307
653.887	249	451	812	1611	2993	3517	2508	1492	1505	1416	1103	758	601	524	528	435	383	318
654.021	261	409	744	1365	2756	3330	2308	1514	1529	1415	932	722	558	592	619	520	376	363
654.155	331	414	824	1480	2728	3664	2234	1539	1545	1336	1099	751	628	509	541	559	293	347
654.289	270	409	836	1495	3053	3479	2374	1580	1382	1246	1054	727	565	577	507	565	367	415
654.423	278	395	816	1421	2816	3427	2315	1523	1485	1407	1053	708	522	502	536	515	423	327
654.557	302	358	790	1467	2969	3133	2467	1399	1560	1346	1030	667	550	489	484	482	358	340
654.691	223	328	771	1461	2663	3286	2515	1471	1366	1375	1049	793	560	573	570	488	274	427
654.825	274	415	794	1524	2800	3551	2446	1603	1509	1441	1102	688	621	616	611	576	381	335
654.959	262	372	768	1518	2692	3387	2369	1504	1286	1312	1032	647	568	505	538	427	366	344
655.093	288	382	738	1520	2734	3213	2222	1313	1418	1205	1053	544	602	604	605	575	398	311
655.227	311	361	766	1456	2685	3407	2382	1609	1449	1317	910	680	561	469	507	430	336	364
655.361	292	358	894	1408	2481	3276	2374	1480	1553	1290	966	618	635	483	543	487	280	348
655.495	303	386	724	1364	2605	3267	2093	1497	1416	1330	962	640	594	561	541	463	334	441
655.629	270	387	707	1349	2604	3247	2153	1492	1415	1144	1018	772	530	480	566	570	319	398
655.763	317	361	791	1366	2497	3095	2114	1352	1347	1302	942	689	504	519	534	530	352	302
655.897	283	485	654	1412	2821	3304	2293	1398	1693	1227	1013	659	532	562	642	478	333	323
656.031	351	372	697	1224	2754	3025	2088	1289	1406	1089	1004	670	619	507	578	441	293	308
656.165	357	423	777	1370	2687	2955	2047	1423	1469	1370	1058	731	568	646	657	568	439	356
656.299	306	351	750	1224	2596	3084	1981	1388	1355	1250	995	652	549	513	568	546	327	341
656.433	308	337	812	1552	2684	3236	2307	1452	1503	1283	1007	752	608	633	551	497	319	409
656.567	331	365	804	1375	2595	3291	2343	1263	1536	1274	808	638	593	546	541	547	212	453
656.701	268	343	733	1506	2581	3200	2105	1364	1387	1248	899	622	572	610	597	399	308	435
656.836	246	337	804	1365	2529	3170	2108	1368	1251	1314	1000	716	617	636	560	532	380	372
656.969	217	341	753	1405	2471	3102	2019	1399	1354	1279	992	749	558	630	540	447	407	331
657.103	338	451	757	1559	2552	3177	2246	1655	1408	1275	996	716	551	522	579	495	430	360
657.237	310	388	783	1228	2643	2913	2115	1358	1363	1297	958	594	555	528	538	538	367	347
657.371	366	350	725	1390	2719	2943	2172	1518	1312	1316	831	619	526	435	490	569	299	318
657.505	276	340	787	1309	2476	3211	2130	1452	1308	1269	1013	701	484	479	489	453	457	406
657.639	345	400	717	1448	2391	2897	2092	1307	1405	1391	968	608	547	552	567	401	305	372
657.773	299	335	734	1368	2455	3044	2010	1229	1172	1060	935	573	544	501	526	469	327	348
657.907	266	478	599	1205	2425	2901	2163	1388	1294	1209	947	686	594	553	488	442	378	403
658.041	282	405	775	1301	2501	2973	2317	1380	1313	1211	1066	660	563	475	461	528	431	373
658.175	248	377	670	1243	2294	2984	2049	1201	1298	1332	916	690	587	553	560	509	359	412
658.309	297	331	604	1116	2379	2763	1927	1277	1280	1184	904	537	492	594	480	455	364	385
658.443	269	312	576	1193	2285	2813	1799	1199	1182	1094	985	617	418	503	522	464	336	385
658.577	271	356	675	1276	2241	2772	1863	1172	1424	1258	901	576	525	467	496	397	302	286
658.711	294	263	622	1351	2247	2697	1876	1451	1311	1096	945	604	546	478	491	445	361	436
658.845	301	371	710	1362	2341	3021	1873	1250	1198	1153	932	621	611	535	542	527	462	453
658.979	279	325	587	1243	2232	2667	2040	1160	1115	1143	989	627	605	588	470	453	321	341
659.113	311	427	733	1280	2502	2845	1968	1312	1196	963	976	660	573	488	590	414	313	335
659.247	234	334	697	1193	2115	2531	1841	1252	1357	1089	899	661	546	395	493	385	344	383
659.381	274	357	620	1223	2138	2653	2034	1182	1338	1189	867	643	575	514	502	515	403	382
659.515	291	321	672	1159	2192	2656	1823	1327	1143	1091	883	645	429	475	501	461	269	322
659.649	343	357	653	1242	2196	2653	1990	1218	1162	1255	888	663	557	568	502	474	311	339
659.783	334	326	686	1302	2173	2490	2131	1277	1355	1171	995	654	605	579	551	395	401	388
659.917	292	396	667	1193	2181	2382	1815	1359	1310	1095	865	607	591	508	584	466	336	277
660.051	225	423	669	1098	1940	2655	2057	1272	1262	1147	890	651	570	549	595	442	369	346
660.185	255	316	592	1065	2101	2647	1767	1052	1070	943	885	631	486	534	500	410	239	338
660.319	259	338	647	1085	2072	2682	1828	1188	1233	1092	801	633	512	556	483	524	374	353
660.453	234	371	594	1085	2171	2553	1904	1260	1164	1051	835	627	538	564	488	411	415	346
660.587	328	407	698	1038	2137	2569	1776	1151	1050	1113	893	560	431	452	518	516	337	367
660.721	298	376	655	959	1975	2785	1721	1300	1199	1004	875	515	471	587	471	470	390	302
660.855	255	401	691	1196	2285	2456	1710	1303	1261	1073	871	570	537	534	505	561	311	363
660.989	233	271	598	1007	2046	2422	1713	1072	1098	1007	856	494	435	462	485	431	319	326
661.123	243	267	517	1178	2041	2413	1748	1295	1143	1089	948	521	479	491	493	422	357	379
661.257	262	411	673	1134	2181	2492	1923	1347	1312	1063	930	605	488	540	406	482	420	303
661.391	288	357	698	1115	2181	2638	1919	1151	1296	1115	838	648	658	448	529	453	455	349
661.525	312	339	642	1108	2183	2559	1665	1264	1229	1101	776	570	526	542	552	442	364	282
661.659	373	350	639	1206	2137	2552	1758	1101	1146	1111	886	502	525	478	525	511	453	317
661.792	394	364	579	1054	2001	2672	1781	1219	1145	1142	830	618	472	494	475	448	396	343
661.926	317	290	607	943	1960	2509	1803	1093	1093	1021	853	615	554	475	494	334	404	312
662.06	282	439	601	956	2083	2422	1688	1121	1257	1015	889	645	513	480	465	476	388	355
662.194	259	306	611	965	1857	2435	1800	1140	1164	982	731	549	444	428	456	399	328	375
662.328	247	393	648	904	1906	2381	1687	1234	1181	975	898	552	603	583	508	446	265	384
662.462	346	288	643	977	2214	2389	1692	1183	1220	1165	850	592	467	484	577	444	366	286
662.596	290	307	575	1057	1928	2231	1659	1069	1005	1035	852	566	370	498	434	446	355	314
662.73	308	289	583	1033	1889	2262	1459	1077	1077	1073	904	543	483	428	490	356	323	345
662.864	259	342	609	1001	1955	2359	1638	1124	1110	961	927	638	509	509	346	567	345	253
662.998	334	380	619	985	1922	2133	1583	1052	1159	990	872	614	422	503	474	372	361	351
663.132	297	274	620	1025	1992	2400	1690	1056	1070	865	709	607	483	496	483	381	329	324
663.266	353	317	650	890	1777	2312	1777	998	1112	958	948	619	499	621	477	468	360	390
663.4	263	325	578	962	1896	2422	1661	1035	1038	920	680	529	411	575	457	475	318	403
663.534	286	383	679	1127	2050	2365	1721	1094	1154	1050	772	677	498	520	539	512	381	381
663.668	369	422	580	959	1917	2280	1835	1030	1148	911	842	591	489	590	450	415	364	328
663.802	265	306	589	898	1725	2117	1601	1017	1104	1065	905	614	449	503	511	411	318	350
663.936	235	324	527	990	1769	2224	1446	994	1051	892	790	577	457	411	420	358	340	323
664.069	281	388	735	1032	1854	2305	1651	1125	1130	1030	806	565	328	480	571	353	405	416
664.203	283	297	727	1008	1743	2281	1613	1239	1035	1069	838	582	573	515	490	423	320	296
664.337	226	222	555	924	1502	2048	1488	928	937	892	806	498	483	491	377	433	215	367
664.471	242	287	613	956	1432	2162	1411	1097	994	907	778	539	448	432	450	542	327	289
664.605	237	391	592	902	1752	2118	1603	1132	1142	975	816	604	486	492	505	479	348	400
664.739	281	343	671	856	1755	2084	1493	972	955	916	753	520	449	493	475	475	381	365
664.873	302	388	613	971	1718	2194	1529	994	1050	989	829	585	501	560	551	449	312	336
665.007	317	331	608	1028	1659	2029	1494	1017	1020	932	776	613	524	517	552	431	375	308
665.141	284	342	701	1009	1829	2088	1521	1028	1024	1023	838	554	503	465	467	442	372	356
665.275	374	327	553	847	1575	2062	1377	978	1014	809	777	558	509	463	400	446	264	347
665.409	303	345	595	934	2018	2021	1377	1169	1073	1005	721	486	445	502	443	375	343	333
665.543	256	240	579	850	1686	2132	1525	1045	1017	913	830	532	374	408	459	389	258	289
665.677	262	318	536	1013	1617	2102	1462	1030	1027	806	656	516	509	403	402	422	305	356
665.81	223	314	483	1019	1648	1835	1586	950	970	896	651	525	476	352	374	393	272	327
665.944	294	401	568	975	1719	1785	1466	1070	966	991	765	602	520	537	479	566	322	410
666.078	296	407	584	919	1648	1916	1510	948	981	845	752	619	506	477	489	498	378	256
666.212	282	359	495	923	1666	1995	1623	1070	1047	908	864	628	494	426	515	445	364	380
666.346	326	327	532	924	1436	2136	1504	949	987	869	713	566	413	434	462	377	326	308
666.48	309	250	484	902	1529	1956	1246	1065	1010	917	739	543	523	382	416	482	259	311
666.614	233	302	642	934	1677	1791	1367	1065	973	838	655	582	504	559	439	427	291	420
666.748	251	325	460	872	1596	2038	1531	906	945	915	810	544	446	496	403	331	300	352
666.882	274	363	539	888	1512	1963	1408	999	881	894	764	558	474	507	495	389	333	292
667.016	302	335	510	914	1576	1969	1363	983	903	970	851	509	437	489	390	422	337	327
667.149	238	294	532	927	1381	1844	1238	963	920	869	775	595	384	395	401	448	227	323
667.283	232	314	623	818	1555	1783	1465	903	911	889	792	585	576	476	421	442	382	404
667.417	321	355	505	852	1494	2034	1324	953	828	897	652	536	490	377	413	315	374	336
667.551	294	375	592	909	1500	1925	1302	899	947	970	730	646	525	442	532	500	332	435
667.685	408	317	565	943	1525	1831	1433	1006	955	1047	781	588	448	506	412	491	360	331
667.819	349	377	583	775	1439	1731	1433	949	866	1008	726	541	422	552	470	520	326	349
667.953	253	349	551	826	1419	1824	1204	919	857	877	679	593	459	543	418	461	292	366
668.087	244	353	662	803	1533	1911	1351	1061	875	809	722	615	400	499	372	419	266	293
668.221	338	406	501	870	1611	1862	1264	1059	845	813	815	543	522	475	488	475	418	311
668.355	263	336	446	965	1583	1721	1283	897	794	827	672	513	506	423	450	411	306	350
668.488	325	373	416	802	1520	1753	1361	934	847	818	715	473	490	464	504	479	332	350
668.622	229	274	549	896	1421	1740	1390	1037	947	873	758	587	476	493	486	477	315	380
668.756	355	357	488	832	1490	1827	1277	943	860	872	812	586	385	547	449	386	320	340
668.89	279	300	544	817	1439	1834	1288	880	927	808	746	529	470	512	488	415	340	398
669.024	361	403	458	850	1419	1798	1151	912	1037	898	690	600	410	480	408	428	272	302
669.158	271	307	465	702	1356	1755	1130	878	1005	787	742	506	465	357	469	425	307	313
669.292	264	379	504	745	1345	1636	1223	896	900	731	698	527	503	434	460	380	260	345
669.426	206	335	461	914	1473	1778	1120	824	960	929	680	510	455	564	460	417	299	324
669.559	380	408	577	858	1190	1806	1171	855	1019	906	737	561	515	517	439	521	438	423
669.693	292	327	446	631	1259	1705	1125	934	941	825	717	519	437	478	480	432	291	302
669.827	259	297	442	726	1390	1621	1213	844	889	782	596	518	421	458	362	395	300	354
669.961	265	341	478	745	1457	1687	1306	872	806	698	660	556	536	427	499	378	349	331
670.095	320	262	418	681	1406	1652	1117	854	860	739	692	501	427	477	397	446	307	298
670.229	287	283	458	711	1356	1711	1154	859	914	821	583	621	488	445	427	437	298	372
670.363	240	325	494	746	1396	1700	1169	932	868	760	700	512	434	410	412	408	320	295
670.497	319	400	520	787	1346	1692	1168	906	842	862	702	468	415	545	428	408	331	314
670.63	363	345	412	962	1443	1548	1295	942	839	832	729	551	503	495	448	407	382	435
670.764	289	256	453	787	1345	1426	1214	947	785	692	695	425	510	473	452	425	316	431
670.898	353	298	502	813	1224	1760	1304	867	800	899	637	580	436	431	457	400	331	312
671.032	287	341	525	709	1195	1534	1199	887	846	812	693	595	444	441	494	416	322	374
671.166	361	216	512	797	1210	1626	1298	837	830	780	648	568	401	394	461	465	290	264
671.3	283	315	446	842	1209	1670	1261	864	792	818	650	512	328	385	396	347	283	365
671.434	231	268	488	791	1200	1602	1197	854	802	800	685	569	403	510	470	421	316	356
671.567	258	349	506	683	1191	1685	1078	802	819	758	652	490	431	429	460	436	315	384
671.701	286	246	469	688	1287	1545	1209	787	904	800	643	516	430	383	383	337	305	324
671.835	363	307	561	712	1184	1588	1177	912	899	773	635	449	487	408	315	440	306	335
671.969	215	391	400	679	1265	1674	1310	770	883	657	698	495	419	355	405	412	347	253
672.103	291	336	495	732	1343	1748	1136	871	816	816	759	508	291	331	590	369	319	299
672.237	315	308	471	731	1241	1548	1160	730	812	880	657	445	424	358	423	375	326	358
672.371	372	376	416	760	1377	1579	1049	826	764	680	614	444	460	338	423	271	341	269
672.504	318	342	520	749	1350	1595	1117	770	799	729	678	522	459	496	479	464	396	337
672.638	324	331	383	811	1204	1381	1237	865	697	774	647	432	410	375	423	426	296	355
672.772	256	303	396	791	1346	1566	1122	823	799	835	655	498	453	427	452	466	267	359
672.906	288	379	492	761	1248	1323	1152	712	782	733	566	343	433	399	393	319	351	289
673.04	250	343	408	663	1146	1420	1091	747	851	786	623	514	410	432	422	409	356	271
673.174	223	303	445	651	1162	1367	1041	785	737	644	678	523	427	432	458	340	339	337
673.308	314	325	485	734	1214	1493	1012	916	724	797	637	481	391	374	414	376	278	318
673.441	233	348	437	694	1120	1494	1105	751	908	802	695	493	361	410	388	322	328	303
673.575	276	398	431	650	1152	1423	1229	789	695	796	599	482	432	447	443	403	348	308
673.709	247	368	406	757	1078	1483	1088	836	761	803	748	527	440	358	360	369	251	364
673.843	236	350	513	700	1055	1288	1073	781	730	695	515	442	386	454	400	375	268	261
673.977	356	259	467	716	1151	1314	1056	826	789	751	636	513	456	410	489	366	232	313
674.11	274	300	426	618	1151	1412	1051	746	681	796	607	546	320	476	378	411	367	390
674.244	236	245	360	622	1152	1177	920	713	699	728	585	338	359	427	371	365	204	287
674.378	248	281	464	625	1112	1352	1066	646	734	702	614	433	321	394	453	381	389	294
674.512	242	218	449	623	1076	1414	1059	726	710	637	572	406	423	458	357	430	291	282
674.646	252	314	443	711	1105	1412	1124	831	785	737	633	461	420	353	435	375	264	261
674.78	293	284	460	618	1128	1388	1094	789	802	701	598	504	366	378	384	335	308	300
674.913	230	337	393	604	1078	1365	1063	727	734	736	562	459	446	378	439	444	257	322
675.047	288	319	445	676	1036	1209	945	789	720	694	621	482	473	460	437	427	264	425
675.181	302	391	456	741	1064	1399	977	701	661	674	599	479	524	486	455	398	328	312
675.315	240	268	490	642	1076	1327	1081	772	785	727	648	458	372	459	479	321	330	337
675.449	317	310	444	731	1035	1399	1002	724	721	704	609	506	425	496	426	336	415	308
675.583	293	233	445	670	1069	1145	932	722	851	755	501	496	454	494	429	356	290	392
675.716	293	327	385	626	1111	1198	1037	782	756	605	510	504	395	398	351	286	359	333
675.85	279	318	402	598	1034	1235	962	799	779	732	632	448	414	395	458	352	280	301
675.984	303	327	505	621	1095	1287	1084	699	751	745	628	476	423	406	402	477	320	309
676.118	264	306	465	675	939	1251	944	673	680	687	548	469	371	344	398	383	394	336
676.252	279	287	491	692	1185	1158	987	798	694	722	653	486	434	354	388	374	230	241
676.385	285	348	451	645	1027	1254	1021	720	765	672	595	577	350	458	363	424	316	315
676.519	266	284	475	569	942	1224	920	742	718	656	675	394	508	408	411	437	254	319
676.653	325	325	504	661	1004	1145	974	761	619	756	613	537	497	417	453	425	329	395
676.787	214	271	348	598	1010	1075	948	633	692	606	599	463	372	375	367	333	326	270
676.921	216	269	374	616	928	1217	946	740	589	705	531	449	395	316	362	394	306	281
677.054	272	355	410	628	1089	1276	1103	746	649	721	564	433	402	336	394	309	342	321
677.188	313	295	382	612	1051	1204	994	728	692	650	518	506	392	355	449	392	287	339
677.322	284	334	458	669	1018	1220	877	766	768	671	568	462	468	396	439	336	293	352
677.456	239	333	485	630	1145	1347	971	774	733	627	618	528	370	378	419	298	305	322
677.59	243	298	450	575	1055	1184	809	702	667	719	542	476	372	326	449	351	311	270
677.724	327	346	489	681	1085	1131	947	818	752	661	613	598	407	487	436	503	430	440
677.857	315	335	359	586	963	1144	974	783	692	713	557	411	434	474	347	404	322	420
677.991	312	330	424	692	975	1102	859	695	617	591	502	580	388	457	478	443	314	335
678.125	275	352	398	509	983	1399	962	712	629	619	559	439	408	430	444	373	370	280
678.259	310	305	318	733	1004	1134	910	687	740	716	676	414	395	423	465	357	400	265
678.392	274	298	397	573	924	1213	780	623	647	629	628	397	480	415	376	433	282	298
678.526	304	348	441	660	902	1089	948	620	708	654	628	453	402	460	377	365	295	443
678.66	304	328	387	622	876	1094	917	707	623	526	604	489	409	450	339	411	324	361
678.794	228	295	384	545	917	1022	816	677	687	618	567	476	371	520	385	365	313	305
678.928	344	315	444	582	940	1238	918	728	633	777	570	431	423	348	430	422	290	299
679.061	230	255	360	530	893	1122	726	701	606	613	528	380	357	290	358	311	258	246
679.195	315	240	439	496	848	1249	831	650	734	609	563	460	408	396	424	401	293	354
679.329	340	246	455	578	954	1118	927	714	741	693	686	554	461	408	414	442	333	345
679.463	358	251	407	685	907	1097	903	640	592	668	532	503	357	292	302	266	303	301
679.596	325	306	442	579	928	1160	925	689	803	694	565	511	397	481	437	389	393	298
679.73	288	281	425	658	974	1061	904	702	615	739	525	441	376	402	370	357	423	256
679.864	273	337	356	653	964	1129	778	700	725	724	554	484	421	447	382	341	255	314
679.998	364	338	411	641	1035	1138	861	684	701	746	586	488	494	472	451	402	385	362
680.132	259	313	426	517	890	1107	891	654	681	674	559	464	405	393	369	405	332	294
680.265	336	293	455	616	931	1158	922	659	754	761	667	535	483	468	442	383	352	371
680.399	267	397	362	553	875	1122	834	677	765	598	642	363	383	394	346	338	262	425
680.533	262	284	423	546	970	1228	855	660	695	675	579	437	330	530	511	347	268	386
680.667	247	264	401	476	914	1187	887	677	624	613	562	479	383	418	332	368	367	305
680.8	320	368	380	559	1004	1011	825	576	734	650	536	411	362	432	447	375	302	293
680.934	329	275	358	603	885	1068	822	647	707	659	397	468	401	341	352	355	337	297
681.068	310	303	412	467	794	902	793	656	579	499	517	419	366	357	394	409	313	300
681.202	307	321	283	616	781	974	786	580	601	678	583	373	460	404	401	341	354	268
681.336	221	292	480	509	900	1047	780	640	600	585	573	532	440	402	414	431	331	324
681.469	279	332	399	616	896	1037	858	596	634	619	561	512	475	335	407	459	333	300
681.603	293	387	441	549	796	1131	810	618	569	621	586	432	418	471	480	303	324	326
681.737	379	302	364	543	809	1140	752	581	625	679	552	455	431	399	369	443	332	374
681.871	320	301	401	588	730	970	804	715	617	593	562	390	428	366	461	389	262	375
682.004	303	284	449	648	821	1003	740	690	687	651	656	441	420	441	336	383	310	338
682.138	231	289	391	487	899	976	900	693	662	640	509	391	392	432	453	408	344	328
682.272	282	424	429	719	821	993	846	723	696	647	630	454	386	434	383	368	294	332
682.406	238	266	428	599	902	911	825	641	655	624	611	417	420	461	334	272	270	272
682.539	295	291	412	558	798	1048	761	587	643	579	559	406	354	368	391	347	316	309
682.673	292	259	420	534	733	931	777	575	613	549	592	494	338	356	353	398	330	328
682.807	276	360	394	523	840	1028	768	657	670	639	578	463	405	422	317	438	282	277
682.941	289	365	462	583	774	909	860	698	581	607	506	410	402	386	343	385	409	298
683.074	348	351	423	575	849	986	794	614	623	596	493	487	489	405	386	336	338	301
683.208	264	327	423	509	714	1044	746	581	625	557	514	414	398	403	384	422	310	420
683.342	315	345	413	599	856	941	836	622	643	488	531	409	281	335	367	362	321	355
683.476	289	292	483	537	734	844	774	538	637	552	546	471	366	393	417	333	317	261
683.609	309	364	398	505	795	959	695	650	573	509	574	405	317	333	397	332	283	336
683.743	240	362	438	430	699	807	765	620	600	508	609	389	376	344	370	372	365	347
683.877	347	390	460	496	710	849	736	621	519	562	652	502	457	338	401	432	343	381
684.01	302	333	387	572	758	934	756	540	643	573	553	476	437	356	447	377	283	298
684.144	266	320	376	571	863	994	882	640	639	648	620	388	470	344	334	428	371	312
684.278	276	374	467	576	874	927	845	585	623	634	657	439	412	407	426	393	315	249
684.412	210	297	333	496	698	932	731	647	655	521	539	448	372	379	401	302	289	344
684.545	273	336	459	502	773	850	674	534	586	521	497	456	412	393	364	369	308	317
684.679	225	353	389	460	739	781	612	529	587	546	461	422	367	308	403	251	343	313
684.813	243	190	286	527	866	808	674	574	533	455	510	473	299	284	389	294	292	319
684.947	264	313	384	508	799	970	697	590	652	515	546	484	399	359	399	401	270	364
685.08	275	327	358	414	812	932	729	639	526	573	520	477	395	397	424	341	270	313
685.214	312	234	415	445	719	984	717	606	606	602	558	400	432	365	370	407	401	314
685.348	337	390	416	480	760	958	733	616	609	564	519	406	403	403	400	384	338	376
685.482	291	402	411	589	762	808	725	512	550	562	492	383	390	457	342	371	264	336
685.615	305	244	340	388	746	840	659	528	535	460	518	329	374	324	354	291	324	352
685.749	248	294	392	480	668	820	659	587	557	525	531	471	338	353	341	402	338	343
685.883	355	234	336	538	791	923	658	591	682	624	532	391	420	372	361	392	310	297
686.016	239	328	371	565	675	924	741	611	549	567	553	446	331	357	366	354	312	338
686.15	234	308	382	530	864	854	788	636	650	476	518	468	430	353	411	377	334	315
686.284	252	343	375	462	705	871	733	576	524	494	437	397	323	308	326	314	240	280
686.418	306	299	309	549	781	848	739	552	518	544	520	374	332	294	373	287	358	326
686.551	277	286	366	432	727	902	772	595	603	594	543	421	414	319	403	352	340	347
686.685	296	342	408	529	707	980	712	514	659	490	508	380	357	436	400	328	312	239
686.819	285	296	370	501	637	936	695	626	569	605	482	430	356	341	374	350	288	332
686.952	315	323	355	540	715	927	695	578	527	496	540	508	344	384	415	375	308	351
687.086	363	320	432	542	742	902	665	552	566	519	597	480	440	498	396	449	368	387
687.22	374	289	454	496	758	876	690	625	587	530	481	489	403	306	414	329	373	388
687.354	264	302	428	482	759	863	725	569	590	556	463	364	380	370	333	444	312	338
687.487	237	328	424	536	651	827	679	654	606	472	489	428	497	409	332	329	195	385
687.621	232	270	259	409	601	761	478	527	548	456	494	337	423	378	392	288	246	342
687.755	367	264	348	429	675	820	701	572	608	584	555	451	423	366	426	333	316	276
687.888	315	295	327	506	675	732	576	486	533	637	537	398	417	363	334	337	306	264
688.022	297	256	305	459	707	818	606	562	511	592	458	375	320	336	285	347	270	286
688.156	367	367	355	489	771	625	695	603	491	534	560	362	400	376	328	372	239	328
688.289	260	233	373	431	793	726	645	550	475	443	486	378	322	352	383	311	346	320
688.423	312	379	343	497	629	847	658	463	533	552	423	421	365	386	335	396	352	352
688.557	404	339	388	552	716	794	715	616	589	531	500	512	403	417	446	399	348	411
688.69	303	281	363	539	590	811	588	584	539	471	465	339	283	339	392	329	321	300
688.824	243	300	405	505	581	760	545	524	494	489	471	421	435	313	335	314	312	303
688.958	276	247	382	453	637	731	688	583	493	521	518	403	386	380	453	334	339	350
689.092	175	203	353	366	607	678	613	436	561	475	548	280	308	350	228	317	247	267
689.225	334	286	369	415	654	808	571	550	524	397	486	406	368	356	454	405	296	355
689.359	207	318	332	431	613	782	614	544	534	480	377	361	372	391	319	301	319	290
689.493	243	320	324	463	588	645	620	456	460	494	485	403	324	348	375	299	330	250
689.626	304	293	341	391	613	777	533	570	617	471	582	407	365	283	352	410	331	316
689.76	190	345	474	521	668	773	547	584	547	479	475	364	431	407	384	332	301	338
689.894	239	318	329	445	539	722	592	504	430	415	480	359	308	274	278	311	296	301
690.027	322	309	345	481	595	773	546	542	535	462	502	357	363	359	386	402	325	322
690.161	302	184	285	375	505	689	518	369	411	373	411	367	246	235	282	299	154	302
690.295	310	316	414	464	756	811	616	572	588	545	500	453	432	428	469	344	352	373
690.428	263	307	341	472	675	775	646	473	505	527	404	303	296	356	391	377	258	275
690.562	285	310	340	460	603	795	640	445	446	500	457	413	318	337	359	333	304	340
690.696	273	297	363	395	591	661	566	604	454	441	466	367	311	290	397	320	368	338
690.829	293	273	382	393	611	762	534	482	496	542	400	371	412	309	337	374	277	314
690.963	341	364	343	464	683	722	627	615	584	546	463	483	344	352	415	435	361	339
691.097	326	314	393	446	667	765	611	547	555	399	430	508	384	373	445	360	312	320
691.23	343	346	419	506	635	837	574	592	564	471	528	474	400	480	413	366	374	348
691.364	339	349	291	409	569	651	607	482	501	534	378	414	419	382	331	391	334	333
691.498	387	300	292	512	638	689	547	463	541	465	497	458	383	376	353	361	295	295
691.631	211	245	278	439	624	737	549	526	445	391	420	291	346	334	341	281	378	422
691.765	247	254	370	464	634	684	547	501	494	481	441	459	359	356	362	343	342	242
691.899	286	272	369	527	552	776	626	491	437	526	365	294	339	394	230	316	258	321
692.032	212	342	327	391	647	672	640	397	417	486	391	296	328	407	367	341	336	211
692.166	192	230	336	396	595	746	592	622	508	477	484	358	322	413	346	328	310	276
692.3	262	231	323	477	599	588	625	441	437	354	507	319	355	333	372	315	252	300
692.433	300	239	309	530	591	683	481	505	558	482	478	302	339	395	324	324	297	387
692.567	267	361	351	522	569	722	517	472	501	467	455	381	252	341	377	343	346	360
692.701	341	331	374	426	606	684	692	451	548	423	522	358	412	376	361	369	356	329
692.834	232	370	340	409	599	683	561	467	443	470	434	382	417	358	285	358	408	365
692.968	221	255	290	375	552	568	551	386	487	329	395	323	294	338	258	281	264	161
693.102	287	262	350	439	604	673	659	480	492	516	440	332	339	380	320	326	266	305
693.235	305	343	425	479	609	713	654	564	483	480	465	425	328	313	455	410	342	300
693.369	286	330	369	388	507	614	627	558	534	441	473	448	385	355	471	397	374	352
693.503	296	346	380	398	538	671	604	412	500	487	417	360	420	305	398	263	347	348
693.636	301	400	461	490	679	652	681	538	470	576	413	377	324	381	410	290	314	360
693.77	308	316	474	441	653	781	623	547	523	479	471	354	398	362	409	442	325	282
693.903	351	284	316	482	567	631	514	388	419	536	429	385	289	375	322	378	315	298
694.037	305	317	379	351	502	668	530	480	466	524	416	409	336	392	358	353	298	290
694.171	187	269	309	386	547	639	504	504	351	462	401	358	220	299	338	366	312	256
694.304	310	320	379	432	578	624	590	486	428	496	393	346	345	416	396	355	276	281
694.438	262	292	374	462	590	507	572	395	396	473	423	389	371	353	416	330	339	364
694.572	297	381	347	498	627	636	565	530	472	414	400	361	305	382	336	333	268	251
694.705	312	311	286	435	587	625	541	326	454	455	409	378	335	310	409	320	319	277
694.839	293	245	346	364	558	574	617	384	377	409	281	289	299	268	382	379	299	255
694.972	245	267	403	390	544	637	557	374	400	391	434	319	344	311	294	311	305	311
695.106	329	259	348	367	577	621	547	466	498	383	381	381	340	372	337	332	260	284
695.24	241	232	328	480	533	626	579	359	409	428	515	356	354	271	313	471	329	287
695.373	253	304	256	391	559	527	567	465	404	503	350	370	356	307	334	310	287	324
695.507	212	243	302	383	598	620	429	510	490	475	382	378	286	322	369	294	329	339
695.641	314	407	320	473	538	676	491	472	493	428	461	317	387	374	406	319	340	366
695.774	255	200	348	431	577	611	500	455	420	491	418	425	389	324	321	340	284	225
695.908	257	262	363	353	543	576	502	397	421	340	353	306	315	328	378	325	257	321
696.041	174	237	373	412	451	630	394	372	421	408	329	395	292	254	360	221	326	295
696.175	244	242	338	319	438	498	425	379	364	413	445	304	327	362	277	290	225	225
696.309	322	356	340	417	558	647	543	468	507	510	477	399	309	389	382	346	247	357
696.442	250	261	346	442	507	569	483	504	552	464	450	414	369	351	299	409	324	331
696.576	310	240	304	394	455	598	441	429	391	358	420	377	342	309	331	337	299	273
696.71	284	310	306	342	460	668	488	417	446	461	358	341	349	329	343	397	253	273
696.843	373	363	336	421	549	693	571	495	507	374	486	397	387	379	417	352	372	330
696.977	185	263	341	410	523	580	565	383	440	404	397	368	250	336	296	323	265	261
697.11	209	271	284	377	444	508	498	449	418	443	424	274	343	326	397	308	275	319
697.244	279	338	321	437	532	604	544	439	406	430	451	388	332	350	351	356	289	289
697.378	362	308	359	406	540	646	516	558	473	420	420	375	405	336	356	331	378	335
697.511	305	336	256	358	475	708	536	448	496	442	467	368	337	383	402	341	280	247
697.645	344	298	348	456	475	615	501	556	450	431	514	386	355	353	374	322	328	350
697.778	301	314	257	402	487	648	561	428	488	454	416	330	358	378	368	344	324	314
697.912	360	350	404	421	526	562	562	468	410	465	372	437	329	319	419	397	323	359
698.046	319	369	319	443	698	627	480	483	469	478	463	345	356	394	351	318	328	444
698.179	324	345	321	399	530	693	562	530	525	494	460	451	372	407	408	433	381	358
698.313	323	266	330	527	542	612	545	518	483	401	382	356	301	333	381	340	328	354
698.446	321	260	305	404	486	623	538	440	396	465	451	390	385	320	313	339	326	389
698.58	283	313	333	350	539	608	458	547	425	407	369	408	366	292	385	318	310	301
698.714	256	256	370	386	459	561	510	404	363	339	396	406	273	213	311	342	235	267
698.847	252	229	242	369	538	530	425	398	390	449	408	274	331	351	277	285	262	296
698.981	189	311	331	372	472	497	458	454	417	489	382	390	295	287	285	419	260	379
699.114	233	273	306	438	587	612	537	474	356	442	411	334	282	310	358	353	293	300
699.248	249	262	361	444	521	506	452	332	397	433	398	437	321	353	275	280	255	355
699.381	226	247	321	409	533	541	538	443	422	346	402	355	276	289	281	264	289	370
699.515	211	253	287	517	471	576	472	407	363	425	450	361	242	299	248	340	322	306
699.649	359	297	338	406	476	531	519	452	433	357	377	367	285	342	351	293	243	285
699.782	313	252	303	363	429	516	581	463	506	438	421	371	407	310	440	343	370	295
699.916	264	234	296	468	487	561	489	417	447	429	445	402	325	375	253	284	268	309
700.049	306	241	339	443	537	602	532	477	419	472	377	331	344	392	279	458	336	304
700.183	329	237	342	379	510	610	477	356	434	459	398	322	272	323	273	304	200	226
700.317	207	242	259	269	538	542	442	408	434	400	337	399	305	261	319	288	259	213
700.45	287	254	274	345	487	526	486	412	327	372	386	358	292	248	370	316	340	243
700.584	276	232	321	396	450	496	509	445	374	448	371	328	318	293	355	318	355	293
700.717	361	281	325	471	501	607	501	456	477	432	324	362	350	270	275	341	330	313
700.851	244	315	370	389	477	518	489	436	392	374	401	377	261	354	307	363	312	305
700.984	218	195	381	392	435	474	479	394	297	363	415	319	256	271	301	299	265	221
701.118	267	321	277	403	539	537	507	456	404	429	346	370	285	338	279	294	337	203
701.252	256	310	303	378	500	617	461	411	475	450	441	365	351	388	286	384	313	263
701.385	311	281	297	301	496	543	437	414	431	469	412	385	286	378	330	326	277	252
701.519	277	312	344	399	493	555	450	455	388	405	333	331	251	370	321	305	238	308
701.652	283	228	308	411	408	536	468	419	390	433	349	325	338	267	289	342	243	238
701.786	224	218	323	334	468	609	469	411	428	515	408	414	323	287	365	374	351	349
701.919	229	326	281	302	437	435	454	401	397	350	387	363	288	357	316	276	284	272
702.053	285	353	329	409	485	504	464	381	342	366	359	322	279	417	331	298	289	175
702.186	261	225	400	406	442	552	457	533	453	453	491	377	370	314	376	311	364	302
702.32	260	232	317	318	448	523	483	433	362	384	393	284	317	266	321	308	255	293
702.454	234	220	241	372	390	495	354	392	385	443	340	296	288	288	257	223	275	236
702.587	266	332	324	357	474	438	497	354	392	480	323	287	255	271	311	298	204	199
702.721	265	375	329	360	421	467	499	366	319	447	329	408	342	357	347	315	329	273
702.854	270	259	340	377	519	642	479	437	327	445	390	359	288	313	317	328	270	263
702.988	294	328	388	399	384	490	492	447	413	393	462	359	254	299	315	296	328	345
703.121	366	288	340	391	487	586	458	370	407	422	404	415	277	373	353	388	312	352
703.255	265	288	283	445	522	530	469	416	406	413	343	384	299	340	276	314	306	332
703.388	326	300	367	437	416	539	380	412	535	508	399	410	381	318	365	275	340	334
703.522	309	299	349	420	470	522	451	501	395	415	381	401	287	373	318	315	349	268
703.656	250	298	315	358	414	642	508	422	516	387	362	345	348	368	351	346	344	283
703.789	334	278	290	421	412	538	374	361	443	440	310	256	264	330	306	380	330	313
703.923	369	359	365	380	472	578	425	481	397	432	429	349	349	401	449	359	309	337
704.056	329	299	388	431	424	587	466	462	429	430	424	340	314	361	368	364	328	358
704.19	211	290	272	389	473	552	501	436	409	340	318	368	402	409	284	361	285	288
704.323	217	291	275	321	408	435	428	365	426	362	377	383	282	335	283	298	334	256
704.457	268	325	344	353	447	470	444	328	439	419	306	300	317	271	313	320	268	318
704.59	318	306	326	322	489	513	458	388	367	324	397	382	391	339	346	352	325	241
704.724	269	293	367	427	492	565	592	469	434	439	388	335	392	323	348	391	283	246
704.857	352	367	341	444	491	492	550	446	444	433	424	415	349	364	454	356	346	287
704.991	232	257	288	370	368	537	423	388	363	352	401	349	287	346	433	319	313	221
705.124	304	347	326	495	522	545	494	366	430	451	399	338	322	356	328	330	305	314
705.258	260	357	348	464	563	523	534	446	431	374	391	310	302	346	344	357	326	311
705.391	256	307	274	427	417	389	416	456	412	327	355	345	341	300	366	245	358	331
705.525	277	302	307	383	435	491	394	391	345	376	343	345	315	265	306	323	223	323
705.659	310	297	322	414	434	479	456	383	474	377	400	373	357	405	288	258	295	328
705.792	368	221	387	290	425	580	436	374	364	437	415	327	334	352	414	294	338	353
705.926	329	296	297	384	385	474	436	379	370	454	351	401	305	314	333	357	274	234
706.059	263	251	228	251	330	536	417	303	418	367	404	279	306	269	187	280	261	291
706.193	322	307	350	327	438	523	435	311	517	394	375	333	309	330	339	340	285	342
706.326	299	291	274	385	391	500	462	375	437	342	368	339	301	353	299	383	297	345
706.46	294	325	353	336	452	554	424	338	408	432	456	407	354	316	352	362	318	294
706.593	314	264	238	341	451	436	338	405	413	496	341	326	314	353	324	292	267	289
706.727	249	260	347	438	413	516	466	410	388	375	381	327	327	280	249	303	365	264
706.86	373	301	414	299	523	482	480	495	376	427	391	354	439	341	357	275	254	426
706.994	275	283	325	398	409	424	464	460	399	440	380	371	329	299	322	365	236	335
707.127	210	295	316	313	324	497	355	411	379	415	291	245	269	279	286	263	291	284
707.261	286	251	287	323	403	485	394	431	397	363	353	362	443	391	254	393	259	205
707.394	345	264	301	359	366	493	434	401	390	293	415	392	339	338	394	353	351	329
707.528	284	285	301	379	430	387	499	397	392	310	373	310	308	308	287	349	316	223
707.661	318	387	337	398	410	462	494	491	377	307	415	383	328	373	356	316	302	304
707.795	192	246	329	319	510	547	385	317	371	332	322	269	350	340	336	327	238	285
707.928	300	241	316	409	416	534	395	424	358	320	437	289	298	306	346	263	258	310
708.062	389	349	372	328	498	508	388	408	419	386	471	344	349	417	409	345	313	370
708.195	320	264	288	422	367	550	457	375	372	375	417	257	276	291	290	258	327	334
708.329	294	311	256	340	386	423	486	409	348	353	346	275	353	368	245	350	293	294
708.462	237	182	272	384	495	460	430	372	390	383	349	281	312	265	303	364	261	291
708.596	317	259	296	320	337	444	349	339	261	366	331	296	278	264	273	299	230	191
708.729	270	340	326	407	371	456	404	377	299	357	338	392	291	310	305	337	305	273
708.863	299	230	297	348	248	399	326	248	295	299	234	216	216	306	287	314	240	231
708.996	371	336	396	311	448	504	441	380	420	356	365	380	360	334	405	336	295	265
709.13	229	236	312	334	356	472	416	309	383	325	374	360	301	370	319	312	233	207
709.263	348	306	366	381	467	467	459	407	310	394	353	355	325	337	369	345	338	306
709.397	288	236	324	380	383	457	480	391	409	367	434	403	375	374	318	304	356	266
709.53	299	319	269	408	419	483	460	408	349	424	452	350	305	303	372	266	216	317
709.664	240	259	260	338	353	412	330	343	340	316	343	266	258	278	292	242	278	300
709.797	288	252	291	408	399	453	346	397	331	366	291	245	268	269	293	330	260	252
709.931	300	349	308	314	472	527	461	346	364	390	336	302	352	297	308	238	330	360
710.064	277	243	339	401	396	368	333	388	343	382	355	300	272	293	271	295	300	262
710.198	174	296	252	322	357	449	345	328	327	331	341	282	262	193	252	272	236	207
710.331	259	305	322	393	382	452	441	433	343	360	344	267	320	310	351	330	283	333
710.464	321	319	276	349	416	447	464	368	349	373	371	338	372	318	335	386	288	361
710.598	310	300	355	368	355	515	441	434	421	408	352	287	286	369	300	289	342	293
710.731	255	245	349	392	372	407	450	344	427	362	321	322	300	342	242	283	334	342
710.865	292	209	311	351	415	365	401	398	369	434	365	363	287	318	322	282	297	270
710.998	257	239	287	369	505	511	384	439	407	352	429	321	339	364	380	369	354	336
711.132	274	304	363	306	384	348	392	365	352	372	319	345	276	256	336	314	271	175
711.265	289	266	288	338	412	374	466	390	455	452	344	371	263	313	342	303	335	229
711.399	333	291	361	365	388	394	414	420	421	377	399	319	377	316	348	371	338	340
711.532	228	354	352	343	406	443	456	414	376	358	385	374	394	375	324	285	293	321
711.666	282	296	271	402	380	397	410	374	412	317	373	253	370	284	372	260	292	278
711.799	299	275	307	297	412	493	423	301	261	388	369	312	336	329	351	331	284	297
711.933	233	328	318	348	446	490	488	338	382	407	399	332	344	302	363	376	395	332
712.066	362	359	292	468	432	513	403	415	342	398	377	379	246	299	323	327	372	275
712.2	365	346	249	421	453	488	361	363	329	467	279	316	328	328	325	311	370	325
712.333	307	357	429	422	417	468	465	432	352	387	370	350	355	375	373	359	309	357
712.466	318	184	255	342	471	478	416	399	426	312	406	332	363	321	317	317	282	203
712.6	249	320	253	354	409	458	428	424	433	408	452	316	310	332	337	369	302	291
712.733	306	354	342	455	397	467	344	443	422	373	441	361	282	224	335	328	374	293
712.867	301	256	314	310	416	403	386	316	333	354	346	209	326	276	350	257	292	323
713	212	278	262	318	393	435	404	324	387	394	359	303	277	280	305	292	333	315
713.134	207	328	341	331	430	441	415	426	389	311	393	369	268	355	276	334	270	294
713.267	356	324	250	369	420	446	505	389	422	401	408	358	309	268	320	340	372	362
713.401	304	294	329	302	277	385	458	391	392	335	324	341	334	342	314	309	277	247
713.534	272	239	221	303	347	426	355	309	359	318	394	306	259	273	234	232	271	197
713.667	290	204	237	287	434	395	321	284	285	287	293	301	232	305	331	346	289	324
713.801	304	352	298	369	449	478	442	463	447	384	378	442	382	339	369	348	286	294
713.934	281	237	318	332	437	442	386	400	326	294	332	374	347	352	246	328	290	240
714.068	318	273	225	298	373	520	345	339	388	316	283	291	327	276	274	318	392	276
714.201	369	227	272	369	380	438	360	396	369	420	385	424	307	322	340	378	370	318
714.335	296	287	331	329	418	521	401	355	413	425	369	377	355	281	275	242	303	287
714.468	282	329	363	421	388	386	400	473	359	328	356	412	314	276	321	420	376	287
714.601	297	286	303	364	414	414	366	289	445	361	374	241	342	253	254	321	250	299
714.735	211	305	255	320	377	479	309	353	295	356	407	321	311	223	215	248	279	242
714.868	354	373	359	317	353	493	344	387	301	297	417	387	318	310	283	240	330	240
715.002	320	326	327	359	421	419	429	386	402	448	381	333	365	308	305	298	342	308
715.135	230	245	343	310	353	433	380	348	324	359	284	264	267	307	328	309	296	258
715.269	346	191	366	416	441	374	378	382	354	428	380	260	397	276	347	362	250	342
715.402	220	268	239	266	352	456	339	368	309	319	255	305	262	340	240	324	313	258
715.536	232	191	304	298	357	374	407	280	342	348	332	376	249	309	300	319	285	349
715.669	263	245	341	333	399	454	441	414	460	358	387	242	281	265	317	408	293	354
715.802	244	231	332	276	342	408	317	373	280	307	255	294	299	327	238	257	243	312
715.936	233	243	230	344	351	461	422	366	346	345	323	344	365	388	316	334	243	298
716.069	278	288	305	329	366	385	298	394	304	333	364	344	246	316	332	234	246	272
716.203	317	325	348	369	389	453	554	448	403	417	400	344	360	318	309	361	307	311
716.336	281	308	274	344	348	399	304	379	327	313	358	325	358	269	260	245	287	295
716.469	316	368	336	311	314	356	342	290	298	401	408	328	305	330	307	358	271	341
716.603	239	275	292	375	364	358	326	328	327	277	318	356	266	289	315	282	297	258
716.736	283	216	250	359	342	396	349	328	348	294	308	351	262	235	347	148	260	286
716.87	280	323	242	293	294	449	394	369	334	298	369	289	287	335	340	278	322	328
717.003	288	283	320	330	344	485	415	437	336	365	388	344	348	349	330	341	372	289
717.137	222	295	251	390	340	397	389	331	319	339	281	261	284	237	274	243	234	254
717.27	225	165	229	315	384	343	342	340	311	341	320	299	342	214	306	225	265	184
717.403	245	291	278	312	403	437	428	324	317	282	365	307	326	333	414	298	317	288
717.537	261	286	336	324	400	396	373	353	270	355	387	311	340	310	337	304	255	273
717.67	334	339	301	342	438	490	351	399	373	443	390	333	314	363	318	320	313	321
717.804	224	275	376	245	313	385	312	353	390	254	267	215	253	252	229	239	296	326
717.937	342	273	339	376	390	450	401	351	351	337	340	364	308	282	325	332	274	251
718.07	271	309	205	369	343	519	369	344	293	346	224	350	292	296	337	328	248	337
718.204	220	232	273	274	375	319	416	295	442	421	290	284	259	192	308	358	241	262
718.337	324	298	323	337	372	373	337	315	354	359	252	257	335	305	292	329	218	260
718.471	272	340	236	340	418	358	434	303	291	360	360	260	241	397	218	339	313	271
718.604	340	385	396	380	357	436	328	361	467	378	305	311	285	399	280	342	302	311
718.737	323	299	362	414	422	414	387	369	328	384	250	269	278	304	265	318	301	319
718.871	277	256	278	396	413	293	377	376	375	353	385	268	322	322	302	210	251	260
719.004	245	326	249	410	421	355	366	301	402	369	345	319	259	261	413	341	268	268
719.137	223	238	307	344	357	350	411	376	308	451	320	348	329	339	327	323	262	255
719.271	237	307	339	285	359	417	378	422	382	419	304	258	277	315	271	303	347	314
719.404	321	353	322	361	420	480	376	370	419	422	396	357	302	346	339	413	357	370
719.538	361	356	362	348	378	399	392	448	340	387	339	355	313	298	333	302	369	416
719.671	289	330	357	373	407	336	383	398	338	322	441	342	381	370	342	415	311	385
719.804	210	251	370	322	345	360	342	329	281	282	363	349	284	291	304	263	262	253
719.938	262	278	284	383	381	437	492	351	328	342	427	362	377	355	354	272	293	333
720.071	220	318	275	321	328	414	402	397	321	367	303	278	222	318	284	329	256	326
720.205	256	237	272	309	268	334	249	294	307	278	260	309	267	294	266	232	292	279
720.338	297	262	248	337	322	463	404	298	242	335	281	253	222	255	300	223	325	269
720.471	352	337	259	398	321	379	324	383	323	428	317	335	298	292	255	401	297	289
720.605	228	268	331	334	319	360	410	363	354	362	378	238	280	279	303	277	327	315
720.738	329	303	320	325	291	339	382	308	371	269	272	349	363	320	281	333	321	298
720.871	320	391	260	330	376	390	402	344	352	368	282	361	319	298	233	279	336	345
721.005	274	242	247	268	338	467	348	445	324	356	328	295	362	247	276	276	314	242
721.138	336	293	288	365	370	391	360	336	407	262	287	277	293	340	316	280	255	279
721.271	293	319	287	365	360	490	403	394	353	329	364	306	325	252	265	291	235	323
721.405	276	335	361	259	330	431	376	354	412	410	435	369	310	290	350	369	313	319
721.538	292	334	394	377	338	487	387	375	352	344	363	303	297	326	335	346	336	312
721.672	234	233	317	271	255	403	278	267	291	256	313	328	289	312	339	278	280	353
721.805	316	271	411	374	390	409	368	409	398	342	311	270	255	257	275	358	260	205
721.938	260	384	258	364	379	427	335	304	334	332	443	317	227	363	352	295	310	296
722.072	288	258	369	377	381	463	364	375	424	347	407	370	333	291	293	317	362	373
722.205	214	296	240	354	364	280	353	277	337	314	308	286	344	309	345	293	262	279
722.338	299	281	227	343	329	349	424	367	430	344	303	326	345	244	330	319	280	299
722.472	223	275	319	383	360	448	299	339	340	319	301	332	275	270	303	279	338	322
722.605	170	252	244	266	244	288	330	289	366	251	245	249	310	281	222	292	262	348
722.738	303	288	297	300	381	411	381	369	353	328	380	287	307	290	334	339	258	294
722.872	362	297	371	361	396	459	405	325	353	412	361	303	418	271	432	334	297	294
723.005	317	326	349	328	275	434	327	353	308	321	253	332	275	213	293	234	275	289
723.138	288	281	354	345	414	360	348	327	305	337	265	274	276	258	311	252	304	197
723.272	228	297	301	361	342	392	366	358	307	329	318	292	342	306	316	345	296	290
723.405	273	232	226	264	361	294	326	340	272	260	276	283	313	242	294	235	218	249
723.539	324	331	377	361	382	370	413	293	389	290	276	328	346	269	292	324	272	367
723.672	346	340	301	321	434	459	394	329	341	346	413	304	353	333	360	296	335	274
723.805	299	261	241	321	274	317	320	354	314	271	306	238	261	252	266	239	218	278
723.939	189	246	267	283	326	342	328	348	402	303	422	357	324	256	345	259	260	294
724.072	320	247	265	403	335	296	330	374	344	283	327	305	257	292	342	286	255	243
724.205	325	271	404	295	319	426	363	354	359	304	360	295	398	261	234	306	334	254
724.339	322	302	262	315	324	380	300	344	322	314	273	341	325	280	279	296	296	279
724.472	316	305	333	339	338	416	324	343	459	312	292	278	264	281	290	311	304	270
724.605	207	246	280	313	282	356	302	232	306	319	270	252	217	273	190	323	211	248
724.739	275	318	277	258	331	437	365	308	264	275	234	340	252	275	313	247	269	302
724.872	280	250	260	355	396	483	370	329	388	412	385	323	369	303	266	354	278	267
725.005	246	316	297	350	362	513	408	353	377	313	386	408	304	218	254	342	297	347
725.139	261	230	253	299	283	302	357	248	312	338	269	209	282	298	254	258	209	284
725.272	354	191	325	358	296	341	341	313	333	405	263	337	247	295	343	301	303	324
725.405	275	317	352	340	309	405	294	390	341	289	322	345	263	260	370	256	352	302
725.539	312	231	295	248	363	341	295	344	280	275	340	265	257	267	288	272	332	202
725.672	260	310	322	271	284	399	322	385	286	310	310	265	235	258	198	282	315	171
725.805	229	307	250	240	328	341	310	402	339	333	340	370	289	246	310	306	289	265
725.938	288	306	273	358	402	349	322	416	403	313	315	409	283	346	237	328	313	288
726.072	287	275	292	314	387	425	395	367	352	343	313	264	299	314	332	340	329	326
726.205	220	286	260	272	294	249	317	353	355	337	272	273	231	262	298	309	272	285
726.338	247	229	343	318	341	312	395	335	333	293	260	258	252	294	254	351	287	238
726.472	294	230	332	354	308	327	377	355	310	344	350	294	268	262	309	253	255	274
726.605	381	303	330	366	341	401	280	346	348	268	303	262	307	327	293	392	247	356
726.738	290	302	328	293	390	374	361	364	261	310	311	254	266	265	245	314	202	306
726.872	290	256	301	324	326	314	409	317	284	225	375	309	315	361	310	237	341	339
727.005	391	306	348	327	394	407	341	263	297	321	354	339	204	344	362	347	347	301
727.138	230	253	301	273	347	236	277	297	313	306	232	209	288	226	263	229	239	297
727.272	319	290	377	360	358	394	375	356	378	384	370	283	415	283	262	349	293	367
727.405	216	364	240	353	276	414	318	331	331	369	359	318	373	377	293	305	274	328
727.538	322	311	281	339	315	301	341	259	292	296	337	283	299	324	306	359	314	317
727.672	215	266	323	296	258	296	336	292	364	243	275	270	273	225	226	225	306	219
727.805	281	325	276	259	321	406	292	341	301	324	302	303	208	250	280	265	315	237
727.938	334	269	366	297	332	350	366	343	256	277	352	356	294	289	244	313	262	334
728.071	337	305	350	286	362	368	368	236	369	312	296	217	314	299	276	322	291	318
728.205	291	299	306	318	349	291	382	292	330	334	330	288	291	261	366	231	291	268
728.338	265	268	297	344	320	300	334	291	258	275	255	204	225	176	235	252	254	221
728.471	266	213	295	419	355	381	351	403	307	295	339	271	334	350	271	304	289	282
728.605	207	212	310	355	342	349	248	334	351	361	298	253	211	266	266	279	247	239
728.738	350	255	323	321	366	345	354	373	346	241	272	359	303	230	299	222	291	342
728.871	296	282	235	362	350	347	306	324	279	248	315	299	341	276	293	314	266	295
729.004	207	241	254	405	302	334	295	351	362	222	255	294	267	229	294	225	231	343
729.138	227	330	282	314	370	264	322	414	261	312	324	316	279	303	372	214	296	283
729.271	289	251	323	354	355	395	284	311	294	319	372	311	373	237	334	339	276	323
729.404	279	183	249	255	314	319	295	317	243	275	343	315	220	331	231	213	278	166
729.538	333	272	240	377	354	331	372	394	292	350	379	363	316	261	308	295	296	336
729.671	273	202	218	291	350	273	296	318	271	264	282	247	208	272	250	221	226	294
729.804	242	217	287	259	319	388	311	355	297	316	328	278	237	230	306	327	302	280
729.937	260	291	304	266	321	307	296	286	265	235	238	299	278	285	329	273	327	261
730.071	272	335	322	273	398	357	360	411	354	267	298	341	299	377	345	380	339	288
730.204	273	166	226	242	336	378	307	341	341	406	227	220	312	216	230	308	277	233
730.337	262	228	332	364	352	399	299	315	266	375	281	285	239	342	336	295	312	311
730.471	188	191	279	238	284	340	309	301	253	277	315	258	202	275	227	253	287	209
730.604	267	324	249	295	334	344	307	264	302	263	297	303	241	250	286	289	309	279
730.737	272	269	274	372	273	314	317	244	330	236	293	366	258	282	260	331	223	279
730.87	286	324	303	276	282	360	343	389	331	309	285	302	272	314	315	306	307	303
731.004	309	312	253	324	447	356	485	412	322	368	393	309	271	239	341	302	259	313
731.137	361	290	358	323	333	365	357	421	437	433	355	394	289	276	319	299	222	304
731.27	269	269	243	229	368	322	315	336	276	246	261	345	198	298	331	258	254	264
731.403	327	271	213	316	356	374	276	296	349	302	295	318	195	365	292	312	257	332
731.537	261	253	303	256	340	329	328	282	261	251	359	214	324	321	292	286	263	374
731.67	208	249	226	233	275	312	240	246	287	281	276	259	298	319	213	230	256	232
731.803	319	306	327	282	333	350	381	413	307	339	309	393	340	328	279	324	234	300
731.936	246	314	328	392	297	387	375	308	300	381	336	311	333	390	229	348	322	374
732.07	235	295	331	268	390	362	443	336	319	269	225	258	184	252	293	293	255	307
732.203	228	273	268	207	308	351	311	371	288	282	263	273	270	335	289	336	253	304
732.336	280	336	332	339	406	364	398	271	299	309	314	341	358	315	384	331	293	286
732.469	262	344	268	201	345	343	350	288	282	420	266	228	263	243	260	245	256	210
732.603	278	247	351	276	323	302	266	299	363	334	327	327	240	284	229	246	331	257
732.736	266	254	209	390	393	297	302	351	319	256	357	346	229	257	299	273	258	217
732.869	274	311	233	352	338	325	357	368	324	344	306	267	265	315	275	258	277	256
733.002	273	238	261	316	334	220	314	342	311	348	320	302	339	245	266	320	245	281
733.136	197	284	314	315	348	339	357	303	316	292	352	352	295	323	298	295	317	286
733.269	216	267	235	279	343	372	403	327	326	305	286	312	235	217	317	257	252	268
733.402	246	231	317	237	307	352	350	380	213	366	294	334	217	275	242	257	247	294
733.535	266	264	260	358	335	366	364	326	309	341	327	333	325	313	347	289	187	309
733.669	234	316	241	304	341	358	391	363	320	252	328	299	278	310	271	252	265	271
733.802	267	300	300	384	380	416	340	418	284	402	370	405	343	329	367	355	320	309
733.935	268	334	243	331	325	380	297	344	380	359	301	338	281	279	344	264	319	312
734.068	256	193	195	273	364	311	312	356	321	274	229	245	192	259	321	294	287	215
734.202	254	317	265	278	358	401	348	326	341	342	377	329	239	243	283	281	305	319
734.335	250	205	299	343	277	264	379	287	301	359	310	280	255	278	280	311	300	248
734.468	156	243	261	292	328	279	326	353	274	292	280	335	242	326	402	286	228	306
734.601	253	287	267	289	263	337	353	320	382	314	379	276	282	283	313	361	230	259
734.735	254	194	253	264	323	356	364	310	267	293	342	275	245	335	274	305	228	293
734.868	313	304	230	378	282	409	308	373	305	358	273	300	310	296	350	268	260	282
735.001	328	292	251	333	383	300	388	283	287	358	385	306	251	321	302	356	257	264
735.134	206	259	201	256	320	372	282	222	252	307	327	263	156	327	238	326	241	288
735.267	301	298	315	314	309	404	387	350	298	354	336	359	226	315	330	328	351	342
735.401	330	286	224	257	291	333	328	337	298	335	253	289	241	256	204	277	292	331
735.534	222	268	302	356	357	363	350	286	268	293	327	298	241	309	247	272	288	220
735.667	237	179	295	244	350	350	221	366	292	218	307	301	307	299	264	290	229	214
735.8	235	292	300	319	325	307	280	393	317	280	299	361	279	293	328	290	256	261
735.934	328	329	251	293	304	335	292	286	291	287	233	377	209	315	300	381	282	244
736.067	281	328	300	338	314	297	354	322	318	328	279	356	317	252	344	333	294	253
736.2	235	271	283	328	356	269	335	347	287	323	279	318	347	267	327	226	269	305
736.333	224	376	309	344	336	320	301	298	319	370	277	330	328	293	263	342	279	319
736.466	295	311	307	371	335	387	379	381	335	337	281	352	246	315	324	389	287	280
736.6	215	207	278	331	357	366	310	331	292	291	195	197	249	241	247	302	274	296
736.733	287	273	240	266	306	350	310	331	277	283	281	322	288	292	212	256	254	244
736.866	222	224	188	236	295	308	246	262	255	299	260	204	247	297	225	192	224	281
736.999	336	235	327	354	312	374	335	391	309	350	332	282	276	280	294	328	243	323
737.132	258	293	297	340	290	385	340	279	351	388	369	311	291	317	246	292	344	278
737.266	285	242	201	348	283	331	240	330	347	257	235	283	230	220	213	285	255	279
737.399	283	286	251	242	355	344	331	339	279	311	307	280	288	317	274	268	308	329
737.532	226	289	263	304	320	351	338	217	256	247	270	242	271	289	271	265	292	233
737.665	236	287	284	282	364	363	310	288	303	285	273	283	195	276	332	261	225	278
737.798	318	316	322	393	308	355	346	333	334	387	321	334	274	300	319	330	298	305
737.932	253	239	347	321	280	265	296	298	215	321	326	234	284	185	222	236	254	280
738.065	238	285	244	341	365	336	311	345	321	323	266	326	308	331	329	313	313	339
738.198	209	293	391	325	309	397	247	356	301	347	343	322	324	227	304	318	347	293
738.331	212	233	225	234	264	331	205	356	245	217	323	235	200	309	251	302	274	296
738.464	237	319	314	347	329	369	338	258	306	295	299	334	242	261	286	267	267	273
738.598	226	256	339	394	295	386	314	382	320	295	290	303	323	236	268	265	273	312
738.731	230	280	302	323	385	356	288	299	255	323	306	284	269	335	324	281	304	253
738.864	341	313	322	326	228	304	337	350	263	300	288	189	221	229	242	218	250	258
738.997	283	312	348	280	346	382	337	315	404	370	366	335	359	346	330	285	335	308
739.13	319	274	307	310	361	418	306	332	270	410	310	332	324	341	288	247	303	276
739.263	299	213	178	239	260	297	297	357	291	297	307	298	223	249	247	200	184	321
739.397	197	250	291	349	318	308	318	408	295	325	291	275	259	239	261	300	234	191
739.53	235	302	290	359	359	353	323	371	312	346	399	315	275	250	205	281	321	299
739.663	251	327	341	361	377	347	354	364	369	296	323	311	375	386	333	317	293	283
739.796	249	287	321	353	212	400	226	381	320	329	268	291	315	277	306	380	252	276
739.929	216	339	268	294	294	353	336	276	339	315	267	264	270	386	272	326	249	308
740.063	209	298	237	253	308	262	243	267	296	252	269	304	187	300	227	302	217	180
740.196	220	352	269	290	295	316	352	306	314	242	290	267	285	210	304	276	277	270
740.329	360	299	268	315	338	340	355	342	370	294	297	373	288	234	279	298	324	343
740.462	350	289	231	249	306	323	272	254	289	326	285	301	235	267	293	307	283	316
740.595	238	355	257	252	305	348	318	245	363	306	365	309	308	255	327	299	304	307
740.728	232	187	252	218	352	267	292	255	162	355	178	299	201	204	257	281	247	244
740.862	267	324	229	353	312	354	312	376	348	301	348	283	324	260	305	298	261	305
740.995	217	198	296	268	311	336	324	295	239	328	302	285	277	308	287	276	285	240
741.128	298	294	271	300	274	334	319	203	230	317	326	269	222	316	257	254	307	214
741.261	298	351	255	451	299	315	252	290	358	381	296	348	241	285	337	307	329	311
741.394	287	264	303	339	318	351	290	350	303	252	272	263	237	216	218	244	247	252
741.527	246	216	265	241	312	236	289	263	282	220	294	244	244	230	263	246	252	339
741.661	265	245	303	248	286	279	251	310	273	299	271	263	253	245	225	278	265	271
741.794	259	239	270	257	342	256	278	258	363	330	311	211	230	275	362	277	228	243
741.927	220	268	264	289	322	273	294	285	357	276	232	259	256	295	282	200	256	265
742.06	248	261	233	209	291	320	241	248	324	260	228	298	237	326	315	244	257	205
742.193	250	286	276	195	183	281	297	326	312	289	247	267	271	163	257	284	259	248
742.326	275	248	250	368	222	339	297	201	238	264	241	292	229	159	261	276	332	209
742.459	293	271	264	301	317	338	286	253	304	370	305	230	253	145	212	253	192	285
742.593	226	293	261	263	303	312	340	286	323	299	318	233	253	239	236	267	230	292
742.726	278	250	266	286	267	305	306	284	311	307	331	222	199	223	279	245	321	296
742.859	338	344	316	336	343	319	341	305	334	307	323	314	335	224	216	282	287	264
742.992	233	299	238	241	304	253	229	287	274	325	252	255	190	269	238	204	243	249
743.125	237	241	255	314	316	327	342	280	253	252	240	295	294	221	283	250	307	274
743.258	268	263	306	350	252	347	302	351	339	332	303	309	354	307	284	303	321	276
743.391	273	228	180	162	196	218	245	257	155	240	282	259	230	270	293	238	185	293
743.525	363	284	311	275	382	346	287	349	311	272	320	286	228	256	298	283	297	281
743.658	281	293	229	347	332	308	303	201	263	278	294	291	252	249	221	276	237	273
743.791	230	241	295	357	263	304	285	351	339	341	366	298	248	303	280	303	285	325
743.924	225	332	259	276	300	381	306	331	274	282	251	283	267	294	304	261	238	264
744.057	294	229	366	291	299	357	347	353	260	360	301	315	237	347	319	269	269	258
744.19	285	264	249	302	352	342	356	359	338	325	331	304	310	330	325	306	273	283
744.323	286	304	203	307	292	232	278	264	329	306	290	247	280	293	241	190	188	238
744.457	332	309	260	349	274	302	344	258	338	314	359	184	276	294	327	241	274	194
744.59	292	242	306	329	323	317	320	318	290	334	273	258	294	264	271	304	294	307
744.723	248	228	247	261	307	281	176	288	279	323	289	276	188	288	324	241	288	319
744.856	247	266	293	344	305	293	315	329	294	274	334	287	251	260	266	305	250	296
744.989	298	342	267	282	324	348	351	344	385	268	311	322	244	280	304	291	309	320
745.122	324	294	302	330	419	369	367	390	293	301	230	311	298	240	298	339	298	358
745.255	319	340	312	328	324	369	291	346	328	251	339	270	287	286	312	297	268	267
745.388	277	327	338	347	374	360	424	408	358	284	316	276	231	285	268	263	312	346
745.522	204	324	270	342	355	333	310	335	263	309	305	260	297	232	287	258	258	257
745.655	280	269	285	308	293	332	306	297	341	328	298	255	289	240	271	288	322	269
745.788	293	259	327	274	352	308	363	305	324	280	368	331	250	299	302	341	307	288
745.921	241	291	351	309	382	480	299	368	305	354	243	353	251	310	263	257	266	274
746.054	321	223	288	342	389	362	350	270	341	328	299	334	330	333	361	240	322	267
746.187	233	218	272	243	275	220	335	251	248	230	262	314	265	184	190	184	324	307
746.32	237	209	282	220	280	270	325	302	320	274	246	261	259	308	318	236	180	314
746.453	214	256	264	299	278	347	341	254	234	234	242	226	289	267	244	259	272	237
746.586	333	368	342	312	286	357	269	325	376	244	292	274	246	298	199	317	320	300
746.72	181	242	278	289	312	388	327	256	264	220	285	279	177	231	260	278	248	229
746.853	303	267	233	199	329	318	235	320	261	323	255	280	264	328	278	299	346	314
746.986	254	230	345	249	299	291	226	293	225	297	274	229	277	212	279	221	316	302
747.119	295	249	220	228	361	272	371	286	334	340	304	301	272	250	314	268	301	307
747.252	276	278	333	321	378	323	326	339	317	314	321	279	328	305	273	302	228	352
747.385	275	314	316	354	276	329	320	302	327	265	275	324	318	276	254	345	317	323
747.518	304	274	312	285	340	386	335	277	359	330	302	322	257	294	353	331	308	419
747.651	329	246	315	292	342	385	263	328	289	321	263	249	263	299	287	334	279	255
747.784	256	246	314	294	295	313	347	276	258	323	284	303	226	284	262	241	266	318
747.917	266	294	354	325	367	247	265	312	357	325	275	281	352	290	323	291	297	260
748.051	319	316	250	293	306	381	359	306	280	291	290	251	213	269	311	344	277	218
748.184	308	278	344	338	252	379	312	377	339	296	242	374	286	278	267	297	311	320
748.317	146	247	242	213	292	335	280	209	298	254	270	288	301	286	259	217	268	176
748.45	213	303	243	308	265	293	295	276	286	236	239	261	232	216	211	366	312	268
748.583	363	354	322	282	351	338	312	301	298	356	281	347	432	324	300	324	364	359
748.716	220	240	325	250	284	356	246	338	291	284	298	275	272	273	254	248	260	320
748.849	190	215	244	244	344	257	359	304	308	239	191	290	332	297	233	262	212	184
748.982	268	253	266	245	310	304	386	242	287	343	256	289	328	277	329	318	355	314
749.115	348	253	336	253	257	303	326	286	337	320	344	227	364	276	334	301	366	284
749.248	252	297	284	270	345	333	346	244	290	257	281	307	293	192	227	328	235	267
749.381	254	285	364	294	281	384	299	343	306	258	334	332	327	317	317	327	305	268
749.514	253	308	231	245	211	332	245	255	214	341	265	316	246	230	261	290	303	257
749.648	238	271	228	256	276	254	252	314	277	283	241	301	235	291	318	275	250	261
749.781	298	270	197	290	306	290	278	342	381	272	256	270	304	221	319	237	203	273
749.914	257	168	212	247	279	358	295	253	223	250	271	234	279	332	226	261	265	302
750.047	249	190	216	352	251	319	281	271	143	196	288	261	293	245	223	175	301	241
750.18	309	251	268	319	252	286	297	240	223	263	340	232	296	234	192	195	252	330
750.313	351	324	301	198	301	387	268	260	317	262	308	315	205	294	299	300	225	263
750.446	280	289	282	274	281	383	304	266	333	302	336	295	254	272	310	247	319	298
750.579	315	286	308	273	248	332	276	392	281	308	349	323	222	211	313	341	308	241
750.712	243	260	281	309	266	219	230	295	297	211	275	285	322	171	306	291	259	231
750.845	291	307	245	346	269	367	387	307	365	363	290	275	287	291	297	367	283	297
750.978	281	331	275	328	242	259	276	330	232	276	355	345	230	270	388	299	266	327
751.111	213	292	299	305	320	305	257	301	343	291	300	248	297	265	230	279	236	239
751.244	242	321	320	290	338	257	379	269	313	261	337	232	268	337	331	294	263	268
751.377	162	239	257	347	294	241	211	322	329	272	361	226	292	208	255	320	260	266
751.51	263	294	285	305	255	314	331	299	301	321	249	300	330	257	223	302	303	226
751.643	229	190	211	333	269	293	316	237	185	244	261	189	219	255	237	209	341	238
751.777	357	257	327	253	326	248	289	338	336	262	256	262	281	317	193	317	293	260
751.91	267	263	180	283	231	331	257	335	242	248	222	227	274	235	244	243	248	197
752.043	250	319	252	335	219	329	178	274	306	282	354	310	271	243	278	261	269	290
752.176	245	274	160	301	235	281	221	356	237	257	338	349	263	160	217	258	233	215
752.309	284	339	281	344	371	370	314	295	251	278	323	348	391	254	214	256	297	264
752.442	256	280	232	280	285	286	257	269	374	285	343	242	249	285	299	211	304	268
752.575	234	240	261	241	195	288	210	292	236	254	294	282	267	264	210	299	229	190
752.708	261	231	307	324	276	313	246	301	255	284	296	233	237	286	199	238	245	189
752.841	288	306	305	426	361	331	337	315	436	383	309	317	334	290	433	265	357	300
752.974	346	286	320	385	321	353	332	235	312	308	379	310	265	289	261	229	285	301
753.107	364	391	318	352	360	463	404	358	443	370	385	274	328	361	368	376	319	356
753.24	263	282	296	289	304	310	275	295	215	274	250	250	228	212	294	226	293	246
753.373	228	272	203	257	268	280	368	248	258	299	261	243	285	215	278	268	296	238
753.506	209	273	265	287	330	336	228	341	252	228	298	202	312	211	196	260	230	250
753.639	284	302	248	345	242	343	264	208	288	255	278	212	358	363	259	316	247	276
753.772	287	310	279	270	353	330	311	284	256	214	306	283	250	352	194	333	287	250
753.905	231	275	212	275	323	240	236	292	218	295	244	332	273	275	233	218	274	278
754.038	266	369	214	271	368	275	347	301	315	247	251	310	316	298	295	372	354	324
754.171	238	264	230	302	287	302	253	261	208	296	271	300	293	236	242	284	244	244
754.304	259	299	270	245	337	372	349	263	294	304	271	268	280	270	356	265	308	377
754.437	210	272	302	321	264	345	363	335	264	334	234	213	200	220	248	320	252	291
754.57	163	217	243	319	219	296	235	271	292	261	295	255	244	230	328	316	236	311
754.703	331	251	270	227	369	354	282	314	214	293	269	284	273	301	262	317	313	315
754.836	220	330	258	275	187	260	254	302	246	237	311	260	253	179	273	261	311	249
754.969	261	300	257	226	233	295	267	256	268	249	247	284	235	262	289	265	219	259
755.102	241	273	361	298	294	362	311	321	339	276	309	298	249	349	317	306	275	255
755.235	236	313	299	388	323	364	330	350	386	340	315	348	273	315	274	347	255	337
755.368	297	320	263	364	332	368	318	379	337	307	375	250	261	307	287	410	326	287
755.501	327	260	253	267	321	262	239	311	165	331	129	321	190	254	238	168	292	164
755.634	208	217	300	311	223	260	300	222	191	293	268	262	265	280	269	228	272	249
755.767	238	255	255	265	288	346	316	353	319	319	229	279	261	299	329	313	263	222
755.901	239	211	301	312	256	211	237	340	334	255	218	256	231	236	267	179	202	250
756.034	260	261	270	257	294	264	297	227	301	298	327	257	266	255	303	263	269	234
756.167	222	282	236	269	227	276	210	232	211	272	237	263	270	323	243	249	247	263
756.299	235	351	296	275	268	345	312	269	330	302	299	286	259	302	266	346	231	296
756.433	262	257	294	343	325	311	319	264	375	302	281	244	288	277	349	253	210	306
756.566	272	317	256	317	268	317	377	302	268	300	291	279	315	268	359	311	259	313
756.699	271	235	268	279	296	314	252	256	293	286	258	333	218	257	240	295	298	239
756.832	224	342	245	318	257	321	273	321	269	195	250	224	216	210	249	296	326	256
756.965	203	286	261	301	321	289	310	389	282	255	269	205	248	327	292	306	287	279
757.098	259	279	288	331	301	305	285	340	272	255	277	342	218	237	252	254	341	268
757.231	265	253	363	284	284	369	267	363	258	274	407	286	275	260	267	257	275	265
757.364	272	272	285	312	300	237	351	342	240	208	310	334	284	294	262	231	198	237
757.497	242	350	266	310	334	363	286	329	281	302	320	294	301	284	294	340	294	315
757.63	298	284	308	212	318	341	314	276	238	306	296	256	309	263	303	294	235	220
757.763	236	314	269	246	312	338	254	279	213	329	285	312	242	325	186	246	201	267
757.895	265	244	252	303	317	311	289	294	303	252	251	362	240	301	296	360	229	320
758.028	290	313	282	292	352	347	333	328	276	324	256	382	280	310	300	243	282	287
758.161	238	275	278	295	277	296	329	281	315	282	301	279	260	327	362	256	306	289
758.294	283	257	234	250	301	272	318	282	284	272	254	255	298	253	234	298	252	277
758.427	331	305	312	281	299	349	310	186	264	253	345	293	318	313	304	263	356	303
758.56	274	266	312	214	301	357	229	259	262	322	311	326	242	259	287	311	246	298
758.693	257	239	260	241	245	316	269	342	250	210	223	284	256	218	255	302	294	289
758.826	279	210	276	223	301	242	257	196	269	250	265	222	247	253	311	330	271	187
758.959	354	260	281	274	237	253	339	337	300	297	322	311	291	313	273	360	372	298
759.092	317	334	382	341	325	440	316	368	291	342	332	341	282	313	356	249	278	266
759.225	209	151	283	309	290	235	249	367	259	222	187	380	189	226	220	274	235	207
759.358	233	289	198	238	315	304	216	295	250	299	208	197	270	254	298	246	223	186
759.491	276	251	356	360	267	302	329	356	319	326	305	245	316	259	326	255	310	325
759.624	325	192	195	265	232	220	260	208	225	224	259	300	276	228	206	284	272	329
759.757	343	291	311	325	291	269	277	350	336	329	311	299	347	326	304	374	229	345
759.89	203	286	255	256	314	329	317	347	249	298	268	309	297	261	314	238	268	214
760.023	299	254	332	301	354	387	314	313	306	255	338	279	247	275	292	272	273	310
760.156	252	216	279	328	326	267	312	284	311	276	253	289	238	365	293	268	261	297
760.289	228	298	209	237	190	311	301	261	243	306	261	233	229	214	275	198	230	219
760.422	249	270	260	287	327	310	298	247	306	306	282	296	262	272	282	220	190	301
760.555	282	287	293	293	255	230	372	244	233	230	298	271	306	158	275	179	222	210
760.688	288	328	226	230	290	247	296	290	352	284	322	323	316	276	246	262	215	241
760.821	298	342	262	296	337	371	347	303	303	301	368	308	281	286	326	275	340	245
760.954	259	232	208	262	293	352	243	313	209	271	305	269	194	333	316	259	202	201
761.087	182	196	282	323	233	252	371	289	364	312	264	310	279	285	318	311	376	265
761.22	263	277	321	319	286	298	373	278	354	299	301	322	325	293	281	327	287	312
761.353	316	235	321	269	287	289	339	267	306	257	286	316	281	336	278	372	292	260
761.486	236	255	248	182	247	200	283	259	254	329	283	281	225	244	203	208	220	269
761.619	229	237	308	303	231	287	215	271	358	283	234	166	227	242	285	242	231	275
761.752	240	304	345	280	294	308	266	318	355	277	379	238	292	310	280	361	312	296
761.885	258	278	283	258	279	315	240	304	367	239	200	296	343	273	334	260	259	304
762.017	307	250	287	292	241	249	292	235	326	259	266	231	264	241	206	222	219	186
762.15	290	210	287	286	266	277	255	271	250	291	251	296	263	258	289	256	272	258
762.283	223	255	326	279	227	318	315	313	279	260	210	293	290	312	261	322	283	221
762.416	190	236	226	246	195	280	266	274	287	251	248	280	334	233	301	297	210	228
762.549	233	316	279	355	254	312	277	359	241	323	272	233	339	281	340	344	307	372
762.682	258	211	262	231	221	301	320	171	199	187	241	180	233	244	325	187	233	274
762.815	289	188	284	240	210	236	242	243	290	233	281	298	276	285	250	310	213	209
762.948	278	244	196	196	182	270	277	258	195	223	192	262	214	236	246	220	255	221
763.081	309	267	390	314	271	310	195	211	280	323	342	258	238	280	311	268	281	263
763.214	201	261	244	164	296	216	217	261	219	244	195	266	236	214	209	257	253	192
763.347	233	235	239	337	261	265	217	231	300	276	273	301	192	284	298	273	181	218
763.48	267	307	273	290	262	306	317	259	321	265	214	230	184	262	238	206	237	239
763.613	217	269	283	243	263	277	267	295	266	285	299	291	253	239	232	271	311	221
763.746	358	273	245	345	336	345	377	316	309	377	281	230	284	273	275	340	397	296
763.879	349	253	283	362	335	297	353	317	295	360	330	258	357	323	303	327	295	309
764.011	274	238	267	261	330	281	325	259	305	263	295	345	251	260	246	308	322	268
764.144	233	305	281	322	319	295	254	268	213	229	276	267	235	260	249	227	282	300
764.277	248	194	326	281	241	327	390	260	298	247	256	322	251	237	258	277	257	305
764.41	257	347	325	295	246	282	273	244	290	265	305	258	235	286	191	283	292	326
764.543	311	230	287	246	304	286	247	244	282	322	382	342	223	338	293	208	264	316
764.676	262	238	254	320	286	286	263	295	188	333	293	249	262	250	275	227	257	224
764.809	216	217	219	210	220	267	309	374	240	198	291	252	268	210	249	147	202	299
764.942	292	251	296	281	316	326	312	346	222	249	263	370	248	329	318	299	231	259
765.075	302	269	282	310	353	334	409	340	310	297	342	270	275	295	232	314	344	361
765.208	325	319	318	264	344	338	278	300	326	347	347	344	214	291	329	269	355	317
765.341	345	267	295	297	250	307	300	317	289	295	290	268	303	247	268	253	293	212
765.474	242	238	258	271	298	389	257	329	249	293	324	216	272	280	279	226	258	255
765.606	288	221	251	312	302	306	200	302	210	286	268	242	227	242	285	280	306	246
765.739	244	270	170	218	187	320	278	280	218	307	253	219	272	242	232	263	233	230
765.872	301	345	309	284	381	298	293	313	325	283	346	316	244	254	344	267	294	261
766.005	285	243	267	324	347	294	243	294	243	248	404	248	223	291	297	315	314	288
766.138	240	311	297	301	275	324	259	335	362	278	271	247	221	263	224	339	250	304
766.271	256	392	282	310	217	378	310	298	283	293	263	358	248	305	209	331	292	272
766.404	188	254	264	252	214	239	323	299	240	277	245	261	284	210	280	214	217	353
766.537	260	289	283	277	321	341	289	240	239	259	299	348	298	281	303	275	236	262
766.67	237	222	232	273	274	171	330	247	199	242	314	253	236	274	249	242	202	290
766.803	278	271	303	324	308	286	295	374	283	239	251	250	236	235	277	286	197	352
766.935	264	210	334	300	264	309	262	327	366	250	297	340	248	255	308	259	275	285
767.068	267	267	236	281	253	307	237	266	315	249	220	178	212	232	247	288	234	218
767.201	336	302	295	274	195	321	230	332	302	297	301	385	240	209	301	336	312	252
767.334	286	246	215	210	244	250	217	203	280	215	245	224	272	232	210	294	205	203
767.467	344	246	314	223	277	289	293	392	220	264	320	292	275	195	277	289	274	174
767.6	314	350	327	355	260	348	358	314	248	325	332	256	246	277	257	200	263	310
767.733	270	263	237	337	252	292	271	268	253	253	260	293	192	234	256	300	282	182
767.866	279	291	337	320	329	340	374	334	293	343	301	230	313	211	268	279	246	373
767.999	216	288	269	330	253	269	241	345	292	293	242	220	214	272	248	236	265	282
768.131	243	203	245	333	214	244	178	270	218	262	269	246	300	174	332	238	274	258
768.264	147	335	293	251	212	310	283	297	281	329	278	259	245	230	248	189	273	236
768.397	297	321	201	356	240	316	305	272	258	266	286	296	258	172	256	284	218	265
768.53	273	261	298	300	278	303	280	302	287	244	278	201	312	246	293	262	331	253
768.663	226	267	270	182	229	296	331	231	280	208	293	228	275	264	255	213	242	222
768.796	213	278	240	362	300	371	291	294	356	255	302	223	257	264	296	287	293	346
768.929	238	293	262	324	296	267	346	403	295	352	313	307	237	295	264	292	317	290
769.062	314	307	296	334	259	308	302	263	268	225	314	303	356	250	301	298	218	226
769.194	223	249	262	274	243	247	279	302	307	225	185	229	270	379	198	203	218	285
769.327	282	269	327	366	317	258	333	343	291	279	303	281	251	391	304	281	284	260
769.46	220	240	279	235	298	289	292	290	237	288	382	196	300	259	357	272	277	277
769.593	238	314	274	297	252	279	300	287	313	214	207	330	304	261	230	244	243	277
769.726	280	301	217	297	320	293	263	289	284	306	286	255	229	373	285	309	253	304
769.859	303	262	244	278	296	258	262	273	242	227	277	307	206	264	272	239	216	223
769.992	225	261	233	257	254	290	222	311	232	252	344	247	194	227	313	206	267	217
770.125	292	307	266	299	238	321	297	354	327	302	334	300	280	309	285	348	275	323
770.257	280	300	263	290	305	301	315	259	224	309	249	285	279	255	336	262	247	283
770.39	269	274	262	274	221	293	282	232	244	298	225	218	228	238	267	254	279	252
770.523	271	294	309	228	254	252	285	325	351	298	337	248	349	284	226	272	286	192
770.656	258	224	298	310	281	269	291	244	281	360	355	300	213	277	332	289	254	287
770.789	299	353	252	283	240	199	312	279	278	309	243	247	279	267	295	225	216	224
770.922	276	303	259	287	278	293	325	306	297	307	329	229	315	298	259	316	308	288
771.054	260	278	238	222	270	327	279	277	210	280	192	299	244	247	251	303	231	160
771.187	275	341	349	308	309	358	250	425	317	333	273	304	352	300	324	243	337	295
771.32	309	360	240	324	325	373	350	395	292	340	375	303	298	277	350	374	275	428
771.453	252	281	298	374	251	288	276	298	350	291	300	364	293	283	280	228	259	402
771.586	207	239	267	266	259	313	243	322	257	239	236	278	234	266	281	213	301	251
771.719	205	260	285	241	254	251	276	249	225	337	217	253	162	269	269	236	243	125
771.852	298	289	246	260	319	341	298	317	263	260	336	275	295	247	253	271	339	294
771.984	323	231	214	312	289	326	278	245	273	305	293	327	272	213	266	289	257	266
772.117	277	222	365	345	296	340	421	289	379	290	290	284	315	284	359	293	260	336
772.25	312	276	268	321	299	345	399	306	261	277	309	263	283	291	311	286	280	284
772.383	328	267	247	343	365	352	301	281	245	266	250	321	298	240	336	281	289	299
772.516	282	244	333	357	291	298	306	284	280	342	305	250	235	255	253	256	287	328
772.649	244	269	254	307	279	276	287	319	294	327	269	293	289	318	304	280	278	314
772.781	334	351	296	277	325	378	246	318	304	408	297	282	217	318	370	329	253	278
772.914	245	303	168	204	223	201	223	227	274	261	307	249	228	231	276	207	212	280
773.047	261	256	304	214	296	318	268	311	321	218	329	317	268	344	300	291	294	339
773.18	240	351	358	291	319	403	280	363	252	283	320	279	289	257	263	314	299	263
773.313	200	234	234	220	310	297	322	189	310	167	257	291	257	184	188	253	234	302
773.446	247	214	268	229	245	348	210	332	290	256	253	224	263	281	315	217	284	220
773.578	304	279	203	292	327	248	205	280	319	283	209	258	228	252	262	363	236	332
773.711	417	319	310	314	396	369	445	338	311	297	361	348	304	271	375	310	343	289
773.844	223	314	294	286	346	314	296	322	229	281	290	294	216	341	270	294	352	322
773.977	315	350	270	298	312	336	264	342	297	255	261	285	235	214	265	330	270	276
774.11	261	273	324	242	306	318	384	269	359	228	227	358	314	252	340	344	277	328
774.242	318	294	230	372	338	318	351	386	432	370	334	335	356	296	309	302	371	283
774.375	336	385	257	230	342	237	312	326	191	191	238	215	277	231	269	365	153	228
774.508	235	298	256	315	360	367	310	305	257	288	263	303	304	303	264	318	267	288
774.641	306	307	358	216	296	270	336	377	255	382	364	301	384	399	253	343	285	426
774.774	346	305	276	288	282	331	365	271	237	317	269	239	193	276	281	236	220	277
774.906	229	306	264	307	294	285	308	299	269	278	298	236	268	258	305	227	290	281
775.039	261	212	278	330	299	308	310	303	303	297	320	338	285	300	302	269	311	283
775.172	217	319	255	256	371	352	354	222	259	233	340	293	289	231	301	299	267	243
775.305	265	327	312	288	308	292	287	295	276	239	294	260	269	302	223	241	303	314
775.438	218	292	344	293	331	294	248	306	297	161	309	238	238	268	241	320	315	244
775.571	254	247	222	275	266	252	211	227	284	234	239	197	254	217	221	216	270	244
775.703	248	334	343	344	251	285	203	254	251	247	346	268	308	191	258	316	301	267
775.836	257	336	279	392	317	325	346	376	286	328	326	347	255	300	293	367	272	293
775.969	255	229	296	335	319	359	312	341	283	261	253	295	276	268	266	295	323	249
776.102	308	228	323	312	240	269	228	285	283	261	327	239	315	293	326	300	279	263
776.235	278	292	308	349	328	317	328	356	290	317	408	350	317	305	271	315	291	226
776.367	387	346	317	319	340	340	338	315	302	291	357	295	248	257	347	252	289	379
776.5	285	242	282	292	251	345	309	258	348	329	316	276	260	250	254	315	245	258
776.633	323	300	309	318	240	373	290	277	328	314	356	303	326	394	222	272	330	291
776.766	248	258	295	289	236	339	329	314	289	255	257	259	319	293	243	208	290	329
776.899	295	348	297	363	292	367	337	307	238	330	300	253	316	278	350	323	322	263
777.031	232	292	263	297	282	334	263	346	300	267	247	278	275	274	318	270	272	229
777.164	285	370	214	274	312	389	264	268	171	290	305	280	301	247	214	320	280	298
777.297	313	310	341	373	336	407	309	288	343	321	346	317	360	357	330	333	304	266
777.43	290	228	271	230	228	286	245	186	227	275	254	205	230	260	228	246	121	184
777.562	342	288	287	284	310	331	364	334	246	305	226	276	277	304	249	326	316	250
777.695	187	298	287	300	251	290	222	324	257	233	351	257	264	267	206	246	300	285
777.828	278	295	284	302	290	331	265	298	298	250	251	256	266	246	258	290	333	245
777.961	335	301	342	243	303	403	326	359	253	361	311	318	246	320	300	390	261	347
778.094	281	335	282	365	381	357	304	273	348	265	356	289	342	304	259	302	280	360
778.226	263	274	362	288	287	353	281	318	226	264	273	230	311	295	325	210	289	336
778.359	312	351	236	306	318	366	324	331	368	255	266	356	284	283	315	277	313	272
778.492	256	275	261	301	308	313	349	310	313	287	259	274	314	270	285	301	285	215
778.625	223	248	267	259	229	329	264	280	283	295	311	334	250	296	262	340	319	333
778.757	326	313	236	348	315	349	340	332	267	256	299	254	283	330	287	331	207	240
778.89	276	360	342	400	354	299	395	338	342	320	322	280	330	297	280	288	296	297
779.023	320	259	343	320	353	321	341	360	336	403	279	269	329	298	311	335	262	340
779.156	277	331	356	301	360	288	354	329	248	351	314	358	278	375	297	297	228	247
779.288	315	292	327	313	284	365	337	384	309	252	275	284	339	237	311	279	263	292
779.421	237	239	323	241	262	320	268	293	316	294	310	298	353	257	286	274	283	289
779.554	274	310	222	284	297	340	276	371	354	344	322	242	249	349	273	301	253	263
779.687	268	295	207	260	257	303	343	280	229	320	295	329	306	276	262	307	215	327
779.819	246	295	237	270	311	245	247	290	234	250	264	218	245	279	228	274	304	204
779.952	303	305	274	323	303	308	283	298	456	227	271	233	307	293	301	309	289	234
780.085	314	278	383	371	272	369	297	339	324	267	301	320	264	286	344	302	302	345
[truncated: 49 more rows]

## Sheet: Fig.2b
Wavelength	0.1	0.8	1.7	2.6	3.5	4.5	5.4	6.7	7.9	9.5	10.8	11.7
521.12	2506.15	1950.21	1818.81	1815.35	1762.71	1807.28	1715.72	1795.81	1730.3	1630.09	1612.87	1618.98
521.537	2500	1944.82	1813.61	1810.5	1757.93	1802.33	1711.14	1791.33	1726	1625.85	1608.42	1614.42
521.7	2493.84	1939.43	1808.42	1805.66	1753.17	1797.37	1706.55	1786.85	1721.7	1621.61	1603.98	1609.87
521.955	2487.57	1933.95	1803.15	1800.74	1748.32	1792.33	1701.89	1782.29	1717.33	1617.3	1599.47	1605.25
522.28	2481.41	1928.56	1797.97	1795.9	1743.56	1787.38	1697.32	1777.81	1713.03	1613.08	1595.05	1600.71
522.372	2475.23	1923.18	1792.8	1791.07	1738.8	1782.44	1692.74	1773.33	1708.75	1608.86	1590.63	1596.19
522.789	2468.95	1917.71	1787.54	1786.16	1733.97	1777.41	1688.1	1768.78	1704.39	1604.57	1586.14	1591.59
522.87	2462.77	1912.34	1782.38	1781.34	1729.23	1772.47	1683.53	1764.31	1700.1	1600.36	1581.74	1587.08
523.207	2456.58	1906.97	1777.22	1776.52	1724.49	1767.54	1678.98	1759.84	1695.83	1596.17	1577.34	1582.58
523.45	2450.29	1901.52	1771.99	1771.62	1719.67	1762.52	1674.34	1755.3	1691.48	1591.9	1572.87	1578.01
523.624	2444.1	1896.16	1766.84	1766.82	1714.94	1757.6	1669.8	1750.84	1687.21	1587.72	1568.49	1573.53
524.03	2437.92	1890.81	1761.71	1762.02	1710.22	1752.67	1665.26	1746.39	1682.94	1583.54	1564.11	1569.05
524.041	2431.62	1885.37	1756.49	1757.14	1705.42	1747.67	1660.64	1741.86	1678.61	1579.3	1559.67	1564.51
524.459	2425.44	1880.04	1751.37	1752.35	1700.72	1742.76	1656.12	1737.41	1674.35	1575.14	1555.31	1560.05
524.62	2419.27	1874.71	1746.26	1747.57	1696.01	1737.86	1651.6	1732.97	1670.1	1570.99	1550.95	1555.6
524.876	2413.09	1869.38	1741.15	1742.8	1691.31	1732.96	1647.08	1728.54	1665.86	1566.84	1546.61	1551.16
525.2	2406.82	1863.98	1735.97	1737.95	1686.54	1727.99	1642.5	1724.03	1661.55	1562.64	1542.19	1546.66
525.293	2400.66	1858.68	1730.88	1733.19	1681.86	1723.1	1638	1719.61	1657.31	1558.51	1537.86	1542.24
525.711	2394.51	1853.38	1725.81	1728.45	1677.18	1718.23	1633.52	1715.19	1653.09	1554.39	1533.54	1537.82
525.78	2388.38	1848.1	1720.74	1723.71	1672.51	1713.36	1629.04	1710.79	1648.87	1550.28	1529.22	1533.42
526.128	2382.14	1842.74	1715.59	1718.9	1667.77	1708.41	1624.49	1706.31	1644.58	1546.1	1524.84	1528.94
526.37	2376.03	1837.47	1710.55	1714.18	1663.12	1703.56	1620.03	1701.92	1640.37	1542.01	1520.54	1524.56
526.546	2369.93	1832.22	1705.51	1709.47	1658.47	1698.71	1615.58	1697.53	1636.17	1537.92	1516.24	1520.18
526.95	2363.84	1826.98	1700.48	1704.77	1653.83	1693.87	1611.14	1693.15	1631.98	1533.84	1511.96	1515.8
526.963	2357.66	1821.67	1695.38	1700	1649.12	1688.96	1606.63	1688.71	1627.72	1529.7	1507.61	1511.36
527.38	2351.6	1816.45	1690.37	1695.32	1644.5	1684.14	1602.21	1684.34	1623.53	1525.64	1503.34	1507.01
527.53	2345.56	1811.25	1685.38	1690.65	1639.89	1679.33	1597.79	1679.99	1619.36	1521.59	1499.08	1502.66
527.798	2339.53	1806.06	1680.39	1685.99	1635.28	1674.53	1593.39	1675.64	1615.19	1517.54	1494.83	1498.32
528.12	2333.51	1800.87	1675.41	1681.34	1630.68	1669.73	1588.99	1671.29	1611.03	1513.5	1490.58	1493.99
528.215	2327.41	1795.61	1670.36	1676.62	1626.01	1664.86	1584.53	1666.88	1606.8	1509.4	1486.27	1489.59
528.632	2321.41	1790.45	1665.4	1671.98	1621.43	1660.08	1580.15	1662.54	1602.65	1505.37	1482.04	1485.27
528.7	2315.42	1785.29	1660.45	1667.35	1616.85	1655.3	1575.78	1658.2	1598.5	1501.35	1477.82	1480.96
529.05	2309.43	1780.14	1655.5	1662.73	1612.27	1650.53	1571.41	1653.87	1594.36	1497.33	1473.61	1476.66
529.28	2303.44	1775	1650.56	1658.1	1607.71	1645.76	1567.04	1649.52	1590.22	1493.32	1469.41	1472.37
529.467	2297.42	1769.85	1645.63	1653.49	1603.15	1640.99	1562.68	1645.18	1586.08	1489.32	1465.22	1468.1
529.86	2291.37	1764.7	1640.71	1648.87	1598.6	1636.23	1558.32	1640.82	1581.94	1485.33	1461.05	1463.85
529.884	2285.16	1759.47	1635.71	1644.18	1593.99	1631.39	1553.89	1636.38	1577.74	1481.3	1456.85	1459.56
530.302	2279.12	1754.43	1630.93	1639.68	1589.56	1626.73	1549.63	1632.08	1573.68	1477.43	1452.83	1455.48
530.45	2273.88	1750.03	1626.78	1635.71	1585.6	1622.53	1545.83	1628.16	1569.98	1473.98	1449.23	1451.86
530.719	2268.82	1745.76	1622.75	1631.86	1581.72	1618.42	1542.12	1624.3	1566.34	1470.6	1445.71	1448.31
531.03	2263.94	1741.6	1618.84	1628.11	1577.94	1614.4	1538.48	1620.52	1562.76	1467.28	1442.26	1444.84
531.136	2259.29	1737.61	1615.08	1624.48	1574.27	1610.5	1534.94	1616.82	1559.25	1464.04	1438.9	1441.47
531.554	2254.88	1733.78	1611.48	1620.99	1570.7	1606.7	1531.5	1613.2	1555.82	1460.88	1435.62	1438.17
531.61	2250.7	1730.09	1608.02	1617.62	1567.24	1603	1528.15	1609.67	1552.46	1457.78	1432.41	1434.96
531.971	2246.81	1726.59	1604.74	1614.4	1563.9	1599.43	1524.91	1606.24	1549.18	1454.78	1429.3	1431.85
532.19	2243.2	1723.24	1601.6	1611.3	1560.65	1595.94	1521.75	1602.86	1545.93	1451.81	1426.24	1428.78
532.388	2239.9	1720.11	1598.66	1608.38	1557.55	1592.61	1518.73	1599.62	1542.81	1448.97	1423.3	1425.84
532.78	2236.97	1717.2	1595.93	1605.64	1554.61	1589.43	1515.84	1596.5	1539.78	1446.22	1420.47	1423.01
532.806	2234.4	1714.51	1593.39	1603.08	1551.8	1586.39	1513.08	1593.49	1536.84	1443.55	1417.73	1420.27
533.223	2232.17	1712.02	1591.03	1600.68	1549.12	1583.47	1510.43	1590.58	1533.98	1440.98	1415.08	1417.61
533.36	2230.39	1709.79	1588.91	1598.48	1546.61	1580.72	1507.93	1587.8	1531.22	1438.5	1412.55	1415.06
533.64	2229.03	1707.8	1587	1596.48	1544.25	1578.12	1505.56	1585.14	1528.56	1436.12	1410.12	1412.61
533.94	2228.12	1706.07	1585.33	1594.68	1542.06	1575.68	1503.33	1582.61	1525.99	1433.83	1407.79	1410.26
534.058	2227.65	1704.59	1583.86	1593.07	1540.03	1573.38	1501.23	1580.19	1523.52	1431.64	1405.56	1408
534.475	2227.72	1703.4	1582.67	1591.7	1538.18	1571.26	1499.29	1577.91	1521.15	1429.55	1403.46	1405.85
534.52	2228.33	1702.51	1581.72	1590.55	1536.51	1569.31	1497.5	1575.76	1518.89	1427.57	1401.46	1403.8
534.892	2229.49	1701.93	1581.04	1589.63	1535.02	1567.53	1495.85	1573.75	1516.73	1425.69	1399.58	1401.85
535.11	2231.19	1701.62	1580.59	1588.92	1533.71	1565.91	1494.35	1571.86	1514.68	1423.9	1397.79	1399.99
535.31	2233.57	1701.68	1580.45	1588.48	1532.6	1564.48	1493.01	1570.12	1512.74	1422.23	1396.14	1398.24
535.69	2236.6	1702.07	1580.6	1588.29	1531.69	1563.24	1491.83	1568.52	1510.92	1420.66	1394.6	1396.6
535.727	2240.31	1702.82	1581.04	1588.36	1530.98	1562.18	1490.8	1567.06	1509.21	1419.2	1393.17	1395.05
536.144	2244.69	1703.91	1581.76	1588.66	1530.45	1561.3	1489.92	1565.73	1507.61	1417.83	1391.84	1393.6
536.27	2249.9	1705.41	1582.82	1589.25	1530.15	1560.62	1489.22	1564.56	1506.14	1416.58	1390.64	1392.25
536.562	2255.91	1707.32	1584.21	1590.12	1530.05	1560.13	1488.68	1563.52	1504.79	1415.44	1389.55	1391
536.85	2262.78	1709.64	1585.92	1591.27	1530.16	1559.83	1488.3	1562.64	1503.56	1414.39	1388.57	1389.84
536.979	2270.54	1712.4	1587.98	1592.71	1530.49	1559.73	1488.09	1561.89	1502.45	1413.46	1387.69	1388.77
537.397	2279.17	1715.57	1590.37	1594.42	1531.01	1559.81	1488.04	1561.28	1501.45	1412.61	1386.92	1387.78
537.43	2288.61	1719.15	1593.06	1596.38	1531.73	1560.08	1488.14	1560.82	1500.58	1411.89	1386.26	1386.9
537.814	2299.34	1723.33	1596.22	1598.72	1532.71	1560.56	1488.44	1560.5	1499.84	1411.26	1385.69	1386.09
538.02	2311.18	1728.03	1599.77	1601.38	1533.9	1561.24	1488.91	1560.34	1499.21	1410.73	1385.23	1385.37
538.231	2324.18	1733.27	1603.73	1604.36	1535.33	1562.11	1489.56	1560.32	1498.7	1410.31	1384.87	1384.73
538.6	2338.42	1739.08	1608.11	1607.68	1536.98	1563.19	1490.38	1560.44	1498.32	1409.99	1384.6	1384.17
538.649	2353.95	1745.5	1612.93	1611.35	1538.86	1564.46	1491.38	1560.71	1498.07	1409.78	1384.42	1383.69
539.066	2370.72	1752.48	1618.16	1615.35	1540.96	1565.92	1492.55	1561.12	1497.92	1409.66	1384.33	1383.29
539.18	2389.04	1760.17	1623.92	1619.75	1543.32	1567.6	1493.91	1561.69	1497.91	1409.65	1384.34	1382.97
539.483	2408.86	1768.56	1630.17	1624.54	1545.93	1569.49	1495.46	1562.42	1498.03	1409.74	1384.44	1382.73
539.76	2430.27	1777.66	1636.93	1629.73	1548.79	1571.58	1497.2	1563.29	1498.28	1409.95	1384.63	1382.56
539.901	2452.78	1787.28	1644.06	1635.2	1551.82	1573.82	1499.07	1564.29	1498.63	1410.24	1384.89	1382.47
540.318	2477.56	1797.93	1651.93	1641.24	1555.2	1576.34	1501.19	1565.48	1499.13	1410.65	1385.26	1382.45
540.34	2504.17	1809.41	1660.39	1647.73	1558.86	1579.07	1503.5	1566.82	1499.76	1411.17	1385.71	1382.52
540.92	2532.7	1821.77	1669.47	1654.71	1562.79	1582.02	1506.01	1568.33	1500.53	1411.8	1386.26	1382.65
541.5	2563.25	1835.05	1679.21	1662.18	1567.03	1585.2	1508.73	1570	1501.43	1412.55	1386.89	1382.86
542.09	2595.72	1849.21	1689.58	1670.13	1571.53	1588.6	1511.63	1571.83	1502.45	1413.4	1387.6	1383.14
542.67	2629.76	1864.11	1700.48	1678.48	1576.27	1592.17	1514.69	1573.79	1503.59	1414.36	1388.39	1383.49
543.25	2666.9	1880.42	1712.38	1687.59	1581.45	1596.06	1518.03	1575.97	1504.91	1415.46	1389.29	1383.92
543.83	2706.46	1897.85	1725.08	1697.32	1586.96	1600.21	1521.6	1578.34	1506.38	1416.69	1390.29	1384.43
544.41	2748.55	1916.46	1738.63	1707.69	1592.83	1604.63	1525.39	1580.88	1508	1418.05	1391.38	1385.02
544.99	2793.3	1936.31	1753.07	1718.73	1599.08	1609.33	1529.41	1583.62	1509.77	1419.54	1392.57	1385.68
545.57	2839.7	1956.97	1768.08	1730.22	1605.56	1614.2	1533.57	1586.47	1511.66	1421.12	1393.83	1386.4
546.15	2890.03	1979.45	1784.42	1742.72	1612.59	1619.47	1538.07	1589.59	1513.76	1422.89	1395.22	1387.21
546.73	2943.35	2003.37	1801.8	1756	1620.05	1625.06	1542.83	1592.91	1516.03	1424.8	1396.71	1388.11
547.32	2999.8	2028.79	1820.27	1770.13	1627.95	1630.98	1547.84	1596.44	1518.47	1426.85	1398.32	1389.09
547.9	3058.14	2055.15	1839.43	1784.79	1636.14	1637.11	1553.02	1600.1	1521.03	1429.01	1399.99	1390.13
548.48	3121.14	2083.75	1860.22	1800.71	1645	1643.73	1558.59	1604.06	1523.84	1431.37	1401.81	1391.27
549.06	3187.64	2114.06	1882.28	1817.62	1654.39	1650.73	1564.47	1608.25	1526.84	1433.88	1403.75	1392.51
549.64	3257.76	2146.17	1905.67	1835.55	1664.32	1658.12	1570.65	1612.68	1530.04	1436.56	1405.8	1393.83
550.22	3329.98	2179.38	1929.89	1854.14	1674.6	1665.77	1577.02	1617.24	1533.36	1439.34	1407.93	1395.22
550.8	3407.66	2215.27	1956.11	1874.29	1685.72	1674.02	1583.87	1622.16	1536.96	1442.36	1410.22	1396.73
551.38	3489.34	2253.21	1983.86	1895.64	1697.49	1682.73	1591.07	1627.34	1540.78	1445.55	1412.64	1398.35
551.96	3575.16	2293.26	2013.21	1918.27	1709.93	1691.94	1598.66	1632.8	1544.82	1448.92	1415.19	1400.07
552.54	3663.25	2334.58	2043.54	1941.69	1722.81	1701.46	1606.47	1638.42	1548.99	1452.41	1417.82	1401.86
553.12	3757.61	2379.09	2076.29	1967.02	1736.73	1711.73	1614.87	1644.46	1553.48	1456.16	1420.64	1403.81
553.7	3856.47	2425.99	2110.88	1993.83	1751.46	1722.58	1623.71	1650.82	1558.22	1460.1	1423.6	1405.88
554.28	3957.67	2474.26	2146.55	2021.54	1766.69	1733.79	1632.81	1657.36	1563.09	1464.17	1426.63	1408.02
554.86	4066.2	2526.38	2185.2	2051.63	1783.23	1745.95	1642.65	1664.41	1568.36	1468.55	1429.9	1410.37
555.44	4179.12	2580.93	2225.75	2083.27	1800.66	1758.74	1652.97	1671.81	1573.86	1473.13	1433.31	1412.84
556.02	4294.41	2636.95	2267.51	2115.93	1818.68	1771.97	1663.6	1679.43	1579.52	1477.83	1436.81	1415.4
556.6	4417.16	2697.01	2312.44	2151.16	1838.17	1786.25	1675.05	1687.62	1585.59	1482.87	1440.55	1418.18
557.18	4545.03	2760	2359.72	2188.33	1858.79	1801.35	1687.13	1696.25	1591.95	1488.15	1444.46	1421.11
557.76	4675.26	2824.56	2408.34	2226.64	1880.11	1816.97	1699.58	1705.14	1598.49	1493.57	1448.47	1424.15
558.34	4813.5	2893.6	2460.55	2267.9	1903.16	1833.84	1713.01	1714.72	1605.49	1499.36	1452.76	1427.43
558.92	4957.09	2965.85	2515.39	2311.36	1927.55	1851.69	1727.18	1724.83	1612.84	1505.44	1457.25	1430.9
559.5	5102.96	3039.73	2571.68	2356.09	1952.75	1870.14	1741.81	1735.26	1620.37	1511.66	1461.84	1434.48
560.07	5257.34	3118.56	2632	2404.18	1980	1890.09	1757.59	1746.51	1628.45	1518.32	1466.74	1438.34
560.65	5417.77	3201.17	2695.51	2454.97	2008.94	1911.3	1774.35	1758.44	1636.96	1525.32	1471.9	1442.43
561.23	5579.81	3285.15	2760.31	2506.94	2038.7	1933.14	1791.59	1770.72	1645.66	1532.46	1477.15	1446.62
561.81	5750.77	3374.51	2829.6	2562.69	2070.83	1956.74	1810.21	1783.97	1654.98	1540.11	1482.77	1451.12
562.39	5923.72	3465.58	2900.5	2619.91	2104	1981.15	1829.45	1797.66	1664.56	1547.94	1488.51	1455.76
562.97	6105.83	3562.33	2976.21	2681.23	2139.78	2007.53	1850.24	1812.45	1674.84	1556.31	1494.66	1460.73
563.55	6289.75	3660.78	3053.59	2744.09	2176.7	2034.8	1871.73	1827.74	1685.41	1564.89	1500.94	1465.85
564.13	6483.57	3765.56	3136.4	2811.63	2216.69	2064.41	1895.08	1844.34	1696.8	1574.1	1507.68	1471.36
564.71	6682.44	3873.94	3222.44	2882.04	2258.66	2095.56	1919.66	1861.82	1708.73	1583.72	1514.71	1477.12
565.29	6882.77	3983.97	3310.2	2954.09	2301.91	2127.74	1945.07	1879.89	1721	1593.58	1521.9	1483.02
565.86	7092.65	4100.35	3403.52	3031	2348.46	2162.48	1972.53	1899.43	1734.2	1604.12	1529.58	1489.34
566.44	7303.73	4218.33	3498.58	3109.6	2396.38	2198.35	2000.92	1919.63	1747.78	1614.93	1537.45	1495.82
567.02	7524.93	4343.29	3599.86	3193.7	2448.14	2237.22	2031.74	1941.57	1762.45	1626.55	1545.88	1502.78
567.6	7746.49	4469.38	3702.5	3279.2	2501.14	2277.14	2063.44	1964.15	1777.5	1638.42	1554.47	1509.88
568.18	7977.66	4602.26	3811.29	3370.18	2558.05	2320.17	2097.68	1988.55	1793.7	1651.12	1563.65	1517.47
568.76	8209.38	4736.56	3921.77	3462.9	2616.52	2364.51	2133.04	2013.78	1810.39	1664.16	1573.04	1525.23
569.33	8451.15	4878.24	4039.06	3561.78	2679.51	2412.49	2171.4	2041.16	1828.45	1678.17	1583.1	1533.56
569.91	8692.57	5020.81	4157.61	3662.02	2743.86	2461.67	2210.81	2069.32	1846.98	1692.5	1593.35	1542.05
570.49	8943.47	5170.5	4282.82	3768.34	2812.8	2514.57	2253.31	2099.73	1866.94	1707.85	1604.3	1551.11
571.07	9194.1	5321.33	4409.61	3876.38	2883.46	2568.98	2297.14	2131.13	1887.53	1723.61	1615.49	1560.37
571.65	9454.46	5479.81	4543.7	3991.15	2959.35	2627.71	2344.6	2165.19	1909.81	1740.56	1627.48	1570.3
572.22	9713.67	5638.84	4678.86	4107.21	3036.73	2687.78	2393.28	2200.18	1932.69	1757.91	1639.71	1580.41
572.8	9981.95	5805.19	4821.11	4229.86	3119.37	2752.23	2445.68	2237.91	1957.34	1776.51	1652.76	1591.19
573.38	10249	5972.28	4964.73	4354.12	3203.86	2818.38	2499.62	2276.84	1982.77	1795.61	1666.11	1602.22
573.96	10525.3	6147.13	5116.01	4485.61	3294.32	2889.57	2557.88	2318.99	2010.3	1816.2	1680.43	1614.02
574.53	10799.4	6322.08	5268.09	4618.2	3386.33	2962.23	2617.52	2362.24	2038.57	1837.27	1695.03	1626.03
575.11	11082	6504.4	5427.56	4757.81	3484.3	3039.97	2681.57	2408.81	2069.04	1859.88	1710.62	1638.84
575.69	11362.6	6687.33	5588.47	4899.22	3584.58	3119.9	2747.65	2457.01	2100.6	1883.23	1726.65	1651.98
576.27	11651	6877.18	5756.45	5047.4	3690.78	3204.92	2818.2	2508.62	2134.46	1908.2	1743.71	1665.93
576.84	11936.5	7066.98	5925.25	5196.82	3798.91	3291.86	2890.57	2561.73	2169.35	1933.87	1761.19	1680.19
577.42	12224.6	7260.57	6098.5	5350.8	3911.64	3382.94	2966.7	2617.8	2206.28	1960.96	1779.54	1695.11
578	12519.6	7460.95	6278.87	5511.73	4030.75	3479.63	3047.81	2677.75	2245.86	1989.94	1799.09	1710.95
578.58	12811	7660.78	6459.69	5673.62	4151.75	3578.28	3130.86	2739.34	2286.63	2019.73	1819.12	1727.14
579.15	13109.2	7867.88	6648.41	5843.34	4280.25	3683.63	3219.97	2805.7	2330.72	2051.89	1840.64	1744.45
579.73	13403.1	8073.75	6836.88	6013.38	4410.17	3790.56	3310.71	2873.52	2375.9	2084.83	1862.61	1762.08
580.31	13697.8	8282.41	7029.01	6187.37	4544.56	3901.7	3405.42	2944.57	2423.42	2119.43	1885.61	1780.46
580.88	13998.2	8497.94	7228.86	6369.21	4686.86	4020.06	3506.75	3020.95	2474.73	2156.77	1910.33	1800.12
581.46	14293.5	8711.69	7428.01	6550.98	4830.41	4139.93	3609.76	3098.88	2527.27	2195	1935.58	1820.14
582.04	14593.8	8931.76	7634.37	6740.15	4981.62	4266.89	3719.37	3182.18	2583.7	2236.08	1962.62	1841.48
582.61	14888.3	9150.09	7840.33	6929.7	5134.85	4396.17	3831.47	3267.77	2641.95	2278.5	1990.48	1863.37
583.19	15182.1	9370.09	8048.97	7122.41	5292.18	4529.52	3947.58	3356.76	2702.8	2322.84	2019.54	1886.13
583.77	15479.6	9595.97	8264.74	7322.65	5457.87	4670.77	4071.22	3452.04	2768.34	2370.66	2050.8	1910.49
584.34	15770.6	9819.06	8478.88	7522.02	5624.35	4813.29	4196.46	3548.92	2835.29	2419.57	2082.74	1935.29
584.92	16059.6	10043.4	8695.7	7724.8	5795.75	4960.82	4326.75	3650.22	2905.71	2471.11	2116.33	1961.28
585.5	16351.2	10272.7	8918.59	7934.1	5974.67	5115.6	4464.1	3757.52	2980.74	2526.13	2152.15	1988.88
586.07	16635.3	10498.6	9139.41	8142.23	6154.43	5271.82	4603.34	3866.77	3057.55	2582.57	2188.88	2017.09
586.65	16916.1	10724.9	9362.18	8353.15	6338.85	5432.99	4747.73	3980.67	3138.16	2641.96	2227.48	2046.64
587.23	17198.2	10955.2	9590.37	8570.1	6530.74	5601.53	4899.47	4100.97	3223.83	2705.27	2268.61	2078.03
587.8	17471.6	11181.3	9815.84	8785.38	6723.34	5771.58	5053.34	4223.56	3311.71	2770.41	2310.92	2110.22
588.38	17741.1	11407	10042.2	9002.29	6919.4	5945.5	5211.41	4350.08	3402.95	2838.25	2354.99	2143.68
588.95	18005.6	11631.8	10269.3	9221	7119.58	6124.08	5374.61	4481.44	3498.38	2909.48	2401.26	2178.72
589.53	18269.6	11859.5	10500.8	9444.91	7326.94	6310.03	5545.43	4619.64	3599.48	2985.25	2450.49	2215.93
590.1	18523.6	12081.9	10728.4	9666.06	7534.15	6496.85	5717.93	4759.96	3702.86	3063.05	2501.08	2254.09
590.68	18772.5	12302.7	10956	9887.97	7744.27	6687.19	5894.52	4904.28	3809.9	3143.94	2553.72	2293.74
591.26	19014.8	12521.5	11183.1	10110.6	7957.81	6881.76	6076.07	5053.54	3921.49	3228.69	2608.92	2335.26
591.83	19254.9	12741.8	11413.5	10337.4	8178.05	7083.53	6265.37	5210.02	4039.37	3318.66	2667.61	2379.34
592.41	19484.1	12955.8	11639	10560.4	8397.23	7285.42	6455.83	5368.34	4159.56	3410.88	2727.86	2424.56
592.98	19707.1	13167.4	11863.3	10783.3	8618.67	7490.4	6650.17	5530.69	4283.71	3506.6	2790.5	2471.54
593.56	19922.3	13375.8	12086.1	11005.8	8842.72	7699.04	6849.19	5697.99	4412.74	3606.69	2856.13	2520.75
594.13	20133.7	13584.4	12311.1	11231.5	9072.91	7914.6	7055.99	5872.83	4548.7	3712.77	2925.85	2573
594.71	20333.7	13786	12530.2	11452.5	9301.1	8129.49	7263.35	6049.17	4686.98	3821.32	2997.37	2626.6
595.28	20526.8	13984.4	12747.3	11672.4	9530.9	8347.01	7474.35	6229.55	4829.49	3933.84	3071.68	2682.31
595.86	20711.1	14178.5	12961.8	11891	9762.47	8567.58	7689.69	6414.82	4977.23	4051.29	3149.49	2740.66
596.43	20890.4	14371.9	13177.4	12111.8	9999.55	8794.72	7912.77	6607.92	5132.55	4175.6	3232.1	2802.66
597.01	21058.3	14557.7	13386.4	12327	10233.8	9020.45	8135.83	6802.16	5290.17	4302.62	3316.81	2866.28
597.58	21218.9	14739.7	13592.9	12540.7	10469	9248.36	8362.26	7000.42	5452.34	4434.15	3404.8	2932.45
598.16	21370.3	14916.9	13795.8	12752.1	10705.3	9478.73	8592.69	7203.53	5620.09	4571.26	3496.9	3001.79
598.73	21513.4	15089.5	13995.5	12961.2	10942.3	9711.24	8826.71	7411.06	5793.05	4713.67	3592.94	3074.21
599.31	21649.1	15258	14192.2	13168.4	11179.9	9945.6	9063.92	7622.59	5970.79	4861.02	3692.71	3149.55
599.88	21776.9	15423.6	14388	13376.1	11422.2	10186.3	9309.45	7843.18	6158.19	5017.77	3799.39	3230.29
600.46	21896	15582.6	14577.5	13578.2	11660.7	10424.4	9553.57	8063.59	6346.86	5176.63	3907.94	3312.58
601.03	22006.1	15736.3	14763	13777.3	11899.3	10664.4	9801.27	8288.79	6541.61	5342.01	4021.53	3398.89
601.61	22108.1	15885.1	14944.6	13973.7	12138	10905.8	10052.2	8518.35	6741.99	5513.54	4139.94	3489.08
602.18	22203	16029.7	15122.9	14167.5	12376.7	11148.6	10306	8751.86	6947.57	5690.82	4262.91	3582.95
602.76	22289.1	16168.8	15296.8	14358	12615.2	11392.9	10563.2	8990.08	7159.47	5875.19	4391.55	3681.42
603.33	22368.3	16303.5	15467.1	14545.8	12853.4	11638.2	10823	9232.2	7376.7	6065.62	4525.09	3783.91
603.9	22439.4	16434.5	15635.4	14732.9	13095.1	11889.1	11090.9	9483.68	7604.94	6267.7	4667.74	3893.77
604.48	22502.5	16558.8	15797.1	14913.9	13332.1	12136.6	11356.6	9734.66	7834.73	6472.76	4813.29	4006.19
605.05	22558.9	16678.6	15955.1	15091.9	13568.5	12384.8	11624.8	9989.39	8069.99	6684.31	4964.26	4123.14
605.63	22607.2	16793	16108.4	15266.1	13803.8	12633.8	11895.7	10248.5	8311.87	6903.85	5121.96	4245.73
606.2	22648.3	16902.5	16257.5	15436.9	14038	12883.2	12168.9	10511.6	8559.82	7130.84	5286.02	4373.72
606.77	22683.1	17007.5	16402.7	15604.4	14271.2	13133	12444.2	10778.2	8813.29	7364.71	5456.01	4506.76
607.35	22710.3	17107.1	16543.1	15767.9	14502.9	13382.9	12721.8	11048.8	9073.44	7607.02	5633.34	4646.09
607.92	22730.7	17201.8	16679.1	15927.7	14733	13633	13001.2	11323.1	9339.68	7857.19	5817.61	4791.42
608.5	22745	17292.1	16811.2	16084	14961.7	13882.9	13282.3	11600.6	9611.43	8114.56	6008.3	4942.34
609.07	22752.3	17377.1	16938.4	16236.2	15188.4	14132.5	13565.1	11881.9	9889.84	8380.76	6206.94	5100.21
609.64	22753.2	17457.2	17061.2	16384.4	15413.1	14381.6	13849.3	12166.3	10174.3	8655.12	6413.03	5264.66
610.22	22748	17532.6	17179.5	16528.7	15635.7	14630.2	14134.7	12453.9	10464.7	8937.73	6626.73	5435.88
610.79	22737.2	17603.6	17293.8	16669.3	15856.2	14878	14421.1	12744	10760.4	9227.82	6847.45	5613.38
611.36	22720	17669.4	17403.1	16805.4	16074.1	15124.7	14708.4	13037.3	11062.5	9527.07	7076.81	5798.67
611.94	22697	17730.5	17507.9	16937.5	16289.4	15370.3	14996.3	13333.1	11370.3	9834.68	7314.21	5991.25
612.51	22668.5	17787	17608.2	17065.3	16502	15614.4	15284.7	13631.2	11683.8	10150.7	7559.75	6191.3
613.08	22634.9	17839.1	17704.3	17189.2	16711.9	15857.2	15573.1	13931.2	12002	10474.1	7812.72	6398.2
613.66	22595.6	17886.3	17795.4	17308.5	16918.6	16098.1	15861.6	14233.4	12326.2	10806.8	8074.84	6613.6
614.23	22551.1	17928.9	17881.9	17423.4	17122	16337	16149.7	14537.2	12655.5	11147.7	8345.36	6836.88
614.8	22501.6	17967	17963.8	17533.9	17322	16573.7	16437.3	14842.4	12989.6	11496.8	8624.36	7068.18
615.37	22447.5	18000.9	18041.5	17640.4	17518.8	16808.3	16724.1	15148.7	13328	11853.1	8911.01	7306.78
615.95	22388.4	18030	18114.1	17742	17711.6	17040.1	17009.9	15456	13671.5	12218.4	9207.09	7554.44
616.52	22324.7	18054.8	18182.2	17839.1	17900.7	17269.2	17294.4	15764	14019.2	12591.5	9511.77	7810.43
617.09	22256.6	18075.1	18245.6	17931.7	18085.8	17495.4	17577.3	16072.4	14371	12972.3	9825.06	8074.86
617.66	22184.6	18091.6	18304.8	18020.2	18267.1	17718.8	17858.7	16380.9	14726.3	13360	10146.1	8346.96
618.24	22108.1	18103.5	18359	18103.7	18444	17938.6	18137.9	16689.4	15085.6	13756	10476.7	8628.51
618.81	22027.6	18111.2	18408.7	18182.7	18616.6	18154.9	18414.9	16997.5	15448.2	14159.3	10815.8	8918.73
619.38	21943.2	18114.7	18453.8	18257	18784.7	18367.7	18689.4	17304.9	15813.9	14569.8	11163.6	9217.69
619.95	21855.2	18114.2	18494.4	18326.8	18948.3	18576.6	18961.2	17611.5	16182.5	14987.1	11519.9	9525.44
620.53	21763.4	18109.6	18530.4	18392	19107.2	18781.6	19230.1	17916.9	16553.5	15411.2	11884.7	9842.01
621.1	21668.5	18101.4	18562.3	18452.9	19261.9	18982.9	19496.1	18221	16926.7	15841.2	12257.1	10166.6
621.67	21569.8	18088.8	18589.2	18508.8	19411.2	19179.5	19758.4	18523.3	17302	16278.2	12638.8	10500.9
622.24	21467.7	18072.2	18611.7	18560	19555.6	19371.7	20017.1	18823.7	17679.1	16721.2	13028.7	10844.1
622.82	21364.5	18052.6	18629.8	18606.1	19693	19556.5	20267.8	19117	18050.8	17161.6	13419.1	11189.2
623.39	21255.9	18028.2	18643.2	18648	19827.2	19739.5	20518.7	19412.8	18430.4	17615.9	13825.3	11550.1
623.96	21144.1	18000	18652.2	18685.1	19956.2	19917.6	20765.2	19705.9	18810.9	18075.7	14239.5	11920
624.53	21029.1	17968	18656.7	18717.5	20079.8	20090.7	21007.3	19996.2	19191.9	18540.5	14661.6	12298.8
625.1	20911.5	17932.5	18657.1	18745.7	20198.6	20259.2	21245.3	20283.7	19573.3	19009.8	15090.8	12685.7
625.67	20790.4	17892.8	18652.7	18768.6	20311.3	20421.9	21477.9	20567.5	19954.7	19484.1	15528.5	13082.4
626.25	20666.3	17849.4	18643.8	18786.8	20418.5	20579.4	21705.6	20847.8	20335.8	19962.9	15973.8	13487.9
626.82	20539.3	17802.2	18630.5	18800.3	20520.2	20731.4	21928.1	21124.4	20716.4	20445.7	16426.5	13902.4
627.39	20412.1	17752.7	18613.6	18809.5	20615.2	20876	22142.2	21392.7	21089.8	20923.5	16877.7	14317.3
627.96	20279.5	17698.3	18591.7	18813.8	20705.7	21017	22354.2	21661.4	21468.6	21413.7	17344.7	14749.2
628.53	20144.2	17640.4	18565.5	18813.5	20790.6	21152.5	22560.6	21925.7	21846.2	21907.2	17818.7	15189.8
629.1	20006.2	17578.9	18535.1	18808.6	20869.8	21282.2	22761.4	22185.7	22222.3	22403.8	18299.5	15639.1
629.67	19865.6	17513.9	18500.6	18799.1	20943.4	21406.2	22956.5	22441	22596.6	22903	18786.9	16096.9
630.25	19722.4	17445.6	18461.9	18785.2	21011.3	21524.4	23145.8	22691.5	22968.8	23404.8	19280.7	16563.2
630.82	19579.7	17375.5	18420.3	18767.7	21073.1	21635.5	23326.6	22933.4	23332.5	23899.6	19771.3	17028.7
631.39	19431.7	17300.6	18373.6	18745	21129.7	21742.1	23504	23174.1	23700	24405.3	20277.1	17511.3
631.96	19281.4	17222.5	18323	18718	21180.8	21842.8	23675.4	23409.5	24064.6	24912.5	20788.6	18002.1
632.53	19129	17141.2	18268.4	18686.8	21226.2	21937.6	23840.5	23639.5	24426.1	25420.8	21305.5	18500.8
633.1	18977.3	17058.8	18211.5	18652.4	21265.9	22025.6	23997.4	23860.8	24778.5	25921	21817.9	18997.5
633.67	18820.8	16971.6	18149.6	18612.9	21300.3	22108.8	24150.2	24079.8	25133.2	26430.7	22344.8	19511.3
634.24	18662.5	16881.6	18084	18569.5	21329.2	22186	24296.6	24293.2	25484.1	26940.5	22876.2	20032.4
634.81	18502.4	16789	18014.9	18522.1	21352.7	22257.4	24436.7	24500.7	25831.1	27450.2	23411.8	20560.6
635.38	18343.6	16695.6	17944.1	18472.2	21371.1	22322.4	24568.8	24699.4	26168.1	27950.4	23941.6	21085.6
635.95	18180.5	16597.9	17868.4	18417.5	21384.1	22382.2	24696.2	24895	26506.4	28458.7	24484.7	21627.1
636.52	18016.1	16497.9	17789.5	18359.1	21391.9	22436.3	24817.3	25084.6	26839.9	28965.6	25031	22174.9
637.09	17850.6	16395.6	17707.6	18297.3	21394.7	22484.8	24932	25268	27168.4	29470.9	25580.2	22728.7
637.66	17687	16293.3	17624.6	18233.5	21393	22527.4	25039	25442.7	27486.7	29965.6	26121.9	23277.7
638.23	17519.5	16186.9	17537	18165.1	21385.9	22564.7	25141	25613.7	27804.8	30466.5	26675.7	23842.4
638.8	17351.4	16078.8	17446.8	18093.6	21374.1	22596.5	25236.6	25778.3	28117.3	30964.7	27231.2	24412.1
639.37	17182.6	15968.8	17354	18019.1	21357.6	22622.9	25325.9	25936.6	28424.1	31459.8	27788.1	24986.4
639.94	17016.3	15859.3	17260.7	17943.3	21337.2	22644.1	25407.9	26086.3	28720.1	31943	28335.9	25554.4
640.51	16846.7	15746.3	17163.2	17863.1	21311.7	22659.9	25484.7	26231.7	29014.8	32430.8	28894.2	26136.7
640.899	16677	15631.9	17063.6	17780.3	21281.8	22670.5	25555.1	26370.6	29303.2	32914.3	29452.5	26722.6
641.08	16510.1	15518.3	16963.8	17696.6	21248.5	22676.4	25618.8	26501.3	29580.7	33385.3	30000.8	27300.8
641.316	16340.5	15401.4	16860.1	17608.8	21210.2	22677	25677	26627.2	29855.9	33859.4	30558.2	27892.4
641.65	16171.2	15283.5	16754.7	17518.6	21167.8	22672.6	25729	26746.6	30124.3	34328.2	31114.4	28486.2
641.733	16005.2	15166.8	16649.6	17428.1	21122.6	22664	25774.7	26858.1	30381.9	34783.8	31659.5	29071.1
642.151	15837	15047.1	16540.8	17333.5	21072.3	22649.8	25814.3	26964	30635.7	35240.7	32212.1	29668.3
642.22	15669.6	14926.7	16430.7	17237.2	21018.5	22631.3	25848.4	27063.9	30882.9	35691.9	32762.5	30266.3
642.568	15505.8	14807.9	16321.3	17140.8	20962.4	22609.1	25876.8	27156.4	31119.3	36129.4	33300.7	30854.2
642.79	15340.3	14686.4	16208.7	17040.8	20901.5	22581.6	25899.4	27243.5	31351.9	36567.3	33845.3	31452.8
642.985	15178.8	14566.6	16097	16941.1	20838.7	22550.8	25916.5	27323.3	31573.7	36991.3	34377.1	32040.6
643.36	15015.7	14444.3	15982.2	16837.8	20771.2	22514.8	25927.8	27397.6	31791.2	37414.8	34914.1	32638.2
643.403	14853.9	14321.6	15866.5	16733.1	20700.4	22474.6	25933.5	27465.5	32000.9	37830.7	35446.7	33234.5
643.82	14696.3	14200.9	15752.1	16628.9	20628.1	22431.4	25934.2	27526.4	32200	38232.2	35965.7	33818.9
643.93	14537.5	14077.8	15634.6	16521.2	20550.8	22382.6	25928.4	27580.9	32393.2	38631.1	36487.7	34411.1
644.237	14382.6	13956.7	15518.6	16414.3	20472.5	22331.5	25918.5	27629.3	32576.7	39016.3	36996.2	34990.8
644.5	14226.5	13833.3	15399.7	16304.1	20389.5	22275.2	25902.4	27671.5	32754.5	39398.7	37507.1	35577.5
644.655	14071.8	13709.8	15280.1	16192.6	20303.5	22214.8	25880.8	27707.2	32924	39771.9	38011.3	36160.5
645.07	13921.1	13588.3	15162	16082	20216.5	22152	25854.9	27736.6	33083	40130.2	38500.6	36729.6
645.072	13769.2	13464.5	15040.9	15968	20124.6	22083.8	25822.6	27759.3	33235.6	40484.2	38990.6	37303.8
645.64	13621.2	13342.7	14921.4	15854.7	20031.5	22013	25785.5	27775.1	33377	40822.1	39464.1	37862.8
646.21	13471.7	13218.7	14798.9	15738.2	19933.8	21937	25742.4	27784.6	33512.1	41155.6	39937.8	38426
646.78	13325.9	13096.7	14678.1	15622.7	19835.3	21858.9	25695.2	27788.1	33636.9	41473.8	40395.4	38973.8
647.35	13178.7	12972.3	14554.2	15503.7	19731.8	21775.1	25641.3	27784.2	33754	41785.5	40850.9	39523.9
647.92	13034.9	12849.9	14431.9	15385.6	19627.3	21689	25582.9	27773.8	33860.1	42080.5	41288.9	40056.9
648.49	12889.4	12725.1	14306.5	15264.1	19518	21597.4	25517.9	27756.4	33958.6	42369	41724.4	40591.3
649.05	12747	12602.3	14182.7	15143.6	19408	21503.9	25449.3	27733.1	34047	42641.8	42142.7	41108.8
649.62	12602.8	12477	14055.8	15019.5	19292.8	21404.4	25373.3	27701.9	34126.4	42905.7	42556.2	41625.3
650.19	12461.5	12353.6	13930.2	14896.3	19176.7	21302.8	25293.2	27664.3	34194.7	43152.5	42950.8	42123
650.76	12318	12227.7	13801.6	14769.6	19055.5	21195.4	25206	27618.9	34254.2	43390.4	43340.2	42619.1
651.33	12177.2	12103.6	13674.4	14643.9	18933.9	21086.3	25115.4	27568.1	34303.7	43612.2	43711.5	43096.6
651.9	12034	11976.9	13543.9	14514.4	18806.8	20970.8	25016.9	27508.5	34342.9	43822.9	44075	43569.8
652.47	11893.4	11852.1	13414.8	14385.9	18678.9	20853.5	24914.6	27442.8	34371.1	44015.9	44418.6	44022.5
653.04	11750.2	11724.5	13282.5	14253.7	18545.8	20730.1	24804.7	27368.8	34389.4	44197.9	44754.2	44470.3
653.6	11609.5	11598.9	13151.6	14122.6	18412.4	20605.2	24691.7	27289.7	34397.9	44363.6	45071	44898.4
654.17	11466.3	11470.5	13017.4	13987.8	18273.3	20473.9	24570.5	27201.3	34394.8	44515.9	45377	45318.7
654.74	11325.5	11344	12884.6	13854	18133.9	20340.9	24445.9	27107.3	34381.3	44650.7	45662.6	45717.3
655.31	11182.1	11214.8	12748.5	13716.5	17989	20201.8	24313.5	27004.6	34356.8	44772.5	45937.6	46108
655.88	11041.2	11087.6	12614.1	13580.3	17844.3	20061.6	24178.4	26897.3	34323.1	44878.3	46193.5	46478.1
656.45	10900.3	10960	12478.8	13442.9	17696.6	19917.5	24037.6	26782.5	34278	44967.5	46432	46831.1
657.01	10756.9	10829.8	12340.4	13301.9	17543.6	19767.2	23888.9	26658.8	34221.3	45042.6	46658.2	47174.2
657.58	10616.1	10701.7	12203.7	13162.4	17391	19616.3	23738.1	26531.1	34156.2	45102.3	46865.6	47496.4
658.15	10473	10571.1	12063.8	13019.3	17232.7	19458.6	23578.5	26393.2	34077.3	45144.2	47056.4	47804
658.72	10332.5	10442.5	11925.9	12877.9	17075.3	19300.9	23417.6	26252.4	33991.4	45172.9	47230.3	48092.5
659.28	10189.8	10311.6	11785	12733	16912.5	19136.9	23248.6	26102	33892.6	45184.8	47388.3	48367
659.85	10049.8	10182.9	11646	12589.9	16750.4	18972.7	23077.8	25948	33785.4	45181.1	47526.5	48619.1
660.42	9910.22	10054.2	11506.8	12446.1	16586.5	18805.8	22903	25788.5	33669.4	45163.7	47649.5	48855.6
660.99	9768.42	9923.17	11364.6	12299	16417.3	18632.5	22719.7	25619	33539.5	45127.5	47753.9	49074.6
661.55	9629.56	9794.57	11224.7	12154.1	16249.7	18460	22536.3	25447.9	33404.2	45079.9	47842.8	49275.6
662.12	9491.12	9666.12	11084.6	12008.7	16080.3	18285	22348.8	25271.3	33259.6	45017.6	47914.8	49458.8
662.69	9350.65	9535.59	10941.9	11860.2	15905.9	18103.9	22153.3	25085	33101.2	44936.3	47967.5	49623.5
663.26	9213.17	9407.59	10801.6	11714	15733.5	17924.2	21958.2	24897.8	32938.6	44845	48005.8	49771
663.82	9076.19	9279.92	10661.4	11567.6	15559.6	17742.1	21759.4	24705.2	32766.4	44738.2	48026	49899
664.39	8937.3	9150.35	10518.7	11418.5	15381.3	17554.7	21553.5	24504.3	32582.7	44615.3	48029.7	50011.3
664.96	8801.41	9023.44	10378.7	11271.9	15205.2	17368.9	21348.5	24302.8	32394.8	44482.4	48018.7	50105.7
665.53	8666.07	8897.03	10238.9	11125.3	15028	17181.3	21140.2	24096.6	32198.2	44334.8	47990.2	50181
666.09	8528.91	8768.89	10096.8	10976.2	14846.8	16988.7	20925.4	23882.5	31990.4	44171.4	47945.1	50240
666.66	8394.75	8643.58	9957.6	10829.8	14668	16798.1	20711.8	23668.2	31778.8	43998.2	47885.2	50280.7
667.23	8261.14	8518.82	9818.75	10683.7	14488.8	16606.3	20496	23450.7	31561	43814	47811.8	50306.5
667.79	8125.89	8392.63	9677.93	10535.3	14305.6	16409.8	20273.7	23225	31330.8	43611.8	47718.7	50312.2
668.36	7993.53	8269.25	9540.03	10389.9	14125.5	16215.9	20053.7	23000.7	31099.6	43403.9	47615.7	50304.8
668.93	7861.93	8146.68	9402.72	10245	13945	16021	19831.6	22773	30861.6	43183.6	47497	50279.6
669.49	7730.95	8024.84	9265.99	10100.5	13764.4	15825.6	19608.1	22542.8	30618.2	42953.6	47365.9	50240.3
670.06	7598.66	7901.87	9127.64	9954.18	13580.5	15625.9	19378.8	22305.4	30363.6	42706.6	47215.9	50181.3
670.63	7469.32	7781.79	8992.34	9811	13399.9	15429.4	19152.4	22070.2	30109.3	42455.9	47058.1	50111.2
671.19	7341.05	7662.75	8857.92	9668.63	13219.6	15232.6	18924.9	21832.7	29849.4	42194.5	46886.3	50025
671.76	7213.66	7544.61	8724.29	9527	13039.6	15035.7	18696.6	21593.4	29585.4	41924.9	46703.5	49925.8
672.32	7085.5	7425.66	8589.45	9383.95	12856.8	14835.2	18463.3	21347.9	29311.3	41639.8	46503	49807.8
672.89	6960.52	7309.69	8457.79	9244.21	12677.7	14638.4	18233.6	21105.5	29038.9	41352.9	46296.9	49681
673.46	6837.09	7194.99	8327.33	9105.61	12499.4	14441.9	18003.6	20861.8	28762.4	41057.4	46078.9	49539.9
674.02	6714.96	7081.37	8197.91	8968.01	12321.8	14245.8	17773.4	20617.2	28482.9	40755.3	45851.5	49387.4
674.59	6592.72	6967.29	8067.72	8829.45	12142.1	14047	17539.2	20367.4	28194.8	40439.4	45608.1	49217.6
675.15	6473.95	6856.27	7940.84	8694.33	11966.4	13852.2	17309.3	20121.5	27909.5	40123.7	45361.3	49041.2
675.72	6357.22	6746.75	7815.5	8560.68	11791.9	13658.3	17079.9	19875.3	27621.8	39801.7	45104.9	48852.8
676.29	6242.18	6638.49	7691.44	8428.28	11618.6	13465.4	16850.9	19629.1	27332.2	39474.6	44840.9	48654.8
676.85	6129.37	6531.84	7569.05	8297.51	11446.7	13273.7	16622.9	19383	27040.9	39142.3	44568.4	48445.9
677.42	6016.9	6425	7446.27	8166.16	11273.5	13080.1	16392	19133.2	26743.2	38799.3	44283.1	48222.9
677.98	5908.09	6321.25	7326.94	8038.37	11104.5	12890.9	16166	18888.1	26449.8	38459	43997.3	47996.4
678.55	5801.69	6219.25	7209.48	7912.41	10937.5	12703.5	15941.5	18644	26155.9	38115	43704.8	47760.8
679.11	5697.29	6118.68	7093.56	7787.97	10771.9	12517.6	15718.3	18400.8	25861.6	37768.4	43407	47518
679.68	5595.39	6019.94	6979.63	7665.48	10608.5	12333.7	15497.1	18159	25567.5	37419.2	43103.8	47267.4
680.24	5495.56	5922.69	6867.33	7544.59	10446.7	12151.4	15277.4	17918.5	25273.6	37068.1	42796.3	47010.6
680.81	5396.77	5825.81	6755.34	7423.85	10284.6	11968.4	15056.3	17675.8	24975.5	36709.2	42478.6	46741.8
681.37	5301.83	5732.18	6647.05	7306.94	10127.3	11790.5	14841	17439	24683.4	36355.5	42163.2	46472.5
681.94	5208.97	5640.11	6540.47	7191.73	9971.87	11614.6	14627.8	17203.8	24392.3	36001.2	41844.7	46198.4
682.5	5118.62	5549.95	6436.05	7078.67	9818.89	11441.2	14417.1	16971.1	24102.9	35646.6	41523.4	45919.2
683.07	5030.51	5461.54	6333.58	6967.57	9668.18	11270.1	14208.9	16740.5	23815.1	35292.2	41199.9	45635.7
683.63	4944.41	5374.69	6232.88	6858.24	9519.53	11101.1	14003	16512.1	23528.9	34938	40874.5	45348.5
684.2	4860.65	5289.76	6134.33	6751.1	9373.45	10934.8	13800	16286.4	23245	34584.6	40547.6	45057.6
684.76	4778.97	5206.55	6037.75	6645.93	9229.73	10771.1	13599.7	16063.3	22963.3	34232.3	40219.4	44763.7
685.33	4699.11	5124.9	5942.91	6542.55	9088.13	10609.5	13401.9	15842.5	22683.6	33881	39890.4	44467.1
685.89	4620.17	5043.86	5848.74	6439.73	8946.94	10448.2	13204	15621.1	22402.1	33525.4	39554.9	44162.3
686.46	4544.3	4965.77	5757.95	6340.5	8810.39	10292	13012.2	15406.1	22127.8	33177.5	39224.9	43860.9
687.02	4470.06	4889.17	5668.84	6243.02	8675.97	10138.1	12822.9	15193.6	21855.8	32831.1	38894.7	43557.6
687.59	4397.71	4814.35	5581.76	6147.64	8544.14	9987.01	12636.7	14984.3	21586.9	32486.9	38564.6	43252.5
688.15	4327.02	4741.14	5496.49	6054.15	8414.65	9838.4	12453.4	14777.7	21320.7	32144.8	38234.7	42945.9
688.71	4257.79	4669.35	5412.83	5962.35	8287.25	9692.05	12272.6	14573.7	21057.1	31804.6	37905	42638.1
689.28	4190.31	4599.25	5331.07	5872.56	8162.36	9548.41	12095	14372.9	20796.5	31466.9	37575.9	42329
689.84	4124.37	4530.67	5251.02	5784.57	8039.73	9407.21	11920.1	14174.9	20538.9	31131.4	37247.4	42018.8
690.41	4059.93	4463.57	5172.63	5698.35	7919.31	9268.41	11748	13979.7	20284	30798.2	36919.4	41707.7
690.97	3996.83	4397.79	5095.72	5613.7	7800.87	9131.76	11578.3	13787	20031.7	30467	36592.1	41395.8
691.54	3935.32	4333.56	5020.55	5530.9	7684.78	8997.67	11411.6	13597.3	19782.5	30138.5	36265.5	41083.1
692.1	3875.21	4270.71	4946.93	5449.75	7570.79	8865.85	11247.5	13410.3	19536	29812.2	35939.6	40769.6
692.66	3816.46	4209.21	4874.8	5370.21	7458.84	8736.26	11086	13226	19292.3	29488.2	35614.4	40455.3
693.23	3758.93	4148.9	4804.01	5292.1	7348.72	8608.66	10926.8	13044	19051	29166.2	35289.9	40140.4
693.79	3702.83	4089.99	4734.77	5215.65	7240.75	8483.39	10770.2	12864.8	18812.6	28846.6	34966.2	39824.7
694.35	3648	4032.31	4666.92	5140.68	7134.68	8360.21	10616.1	12688.1	18576.8	28529.2	34643.1	39508.4
694.92	3594.4	3975.83	4600.4	5067.14	7030.48	8239.06	10464.3	12513.9	18343.6	28213.8	34320.6	39191.3
695.48	3541.89	3920.42	4535.06	4994.87	6927.92	8119.7	10314.6	12341.8	18112.5	27900.4	33998.7	38873.5
696.04	3490.66	3866.24	4471.11	4924.08	6827.31	8002.47	10167.4	12172.2	17884.1	27589.1	33677.4	38554.9
696.61	3440.57	3813.17	4408.38	4854.61	6728.41	7887.11	10022.3	12004.9	17658.1	27279.8	33356.7	38235.6
697.17	3391.59	3761.15	4346.84	4786.4	6631.19	7773.59	9879.37	11839.8	17434.4	26972.4	33036.5	37915.6
697.73	3343.69	3710.18	4286.46	4719.43	6535.6	7661.85	9738.51	11676.9	17212.9	26667	32716.8	37594.8
698.3	3296.75	3660.11	4227.1	4653.55	6441.46	7551.7	9599.49	11515.9	16993.5	26363.2	32397.6	37273.3
698.86	3250.93	3611.11	4168.95	4588.94	6349.02	7443.42	9462.65	11357.1	16776.4	26061.4	32078.9	36951.1
699.42	3206.81	3563.83	4112.77	4526.5	6259.58	7338.54	9329.96	11202.9	16565.1	25766.6	31766.5	36634.1
699.99	3162.94	3516.69	4056.71	4464.12	6170.11	7233.51	9196.91	11048.1	16352.2	25468.3	31448.9	36310.6
700.55	3120.03	3470.45	4001.66	4402.83	6082.1	7130.08	9065.73	10895.2	16141.3	25171.9	31131.9	35986.5
701.11	3078.04	3425.08	3947.61	4342.59	5995.5	7028.21	8936.38	10744.3	15932.5	24877.3	30815.5	35661.9
701.67	3036.88	3380.5	3894.45	4283.3	5910.17	6927.74	8808.67	10595	15725.5	24584.4	30499.7	35336.9
702.24	2996.68	3336.84	3842.34	4225.12	5826.32	6828.91	8682.9	10447.8	15520.7	24293.5	30184.7	35011.6
702.8	2957.34	3293.99	3791.16	4167.93	5743.83	6731.56	8558.88	10302.4	15317.9	24004.5	29870.6	34686.1
703.36	2918.85	3251.96	3740.91	4111.73	5662.65	6635.68	8436.59	10158.8	15117.2	23717.4	29557.3	34360.6
703.92	2881.18	3210.72	3691.56	4056.5	5582.78	6541.25	8316.03	10017.1	14918.4	23432.3	29245.1	34035.1
704.49	2844.89	3170.9	3643.9	4003.1	5505.48	6449.77	8199.13	9879.57	14725	23154.2	28939.4	33715.6
705.05	2808.79	3131.19	3596.32	3949.76	5428.16	6358.16	8081.95	9741.48	14530.3	22873.3	28629.5	33390.8
705.61	2773.46	3092.25	3549.62	3897.36	5352.1	6267.95	7966.46	9605.23	14337.7	22594.7	28321	33066.5
706.17	2738.88	3054.05	3503.78	3845.9	5277.3	6179.15	7852.66	9470.81	14147.3	22318.3	28013.9	32742.9
706.74	2704.97	3016.53	3458.72	3795.27	5203.63	6091.62	7740.4	9338.08	13958.8	22044.2	27708.4	32420.2
707.3	2671.85	2979.8	3414.58	3745.66	5131.32	6005.6	7629.98	9207.36	13772.6	21772.7	27404.7	32098.7
707.86	2639.44	2943.8	3371.29	3696.95	5060.24	5920.97	7521.24	9078.51	13588.7	21503.7	27103	31778.4
708.42	2608.22	2909.08	3329.49	3649.92	4991.52	5839.06	7415.93	8953.61	13410.1	21241.9	26808.4	31465.2
708.98	2577.18	2874.48	3287.83	3603	4922.86	5757.17	7310.52	8828.47	13230.7	20978.3	26510.8	31148
709.55	2546.81	2840.59	3246.98	3556.98	4855.42	5676.65	7206.8	8705.21	13053.7	20717.4	26215.4	30832.6
710.11	2517.1	2807.38	3206.93	3511.85	4789.18	5597.5	7104.76	8583.84	12878.9	20459.5	25922.5	30519.2
710.67	2488.05	2774.86	3167.68	3467.6	4724.13	5519.72	7004.4	8464.36	12706.6	20204.4	25632.1	30207.9
711.23	2460.08	2743.5	3129.82	3424.9	4661.29	5444.52	6907.3	8348.67	12539.5	19956.6	25349.1	29904
711.79	2432.29	2712.29	3092.11	3382.36	4598.58	5369.43	6810.26	8232.93	12372	19707.5	25064	29597.2
712.35	2405.12	2681.73	3055.16	3340.66	4537.03	5295.69	6714.89	8119.06	12206.9	19461.5	24781.6	29292.9
712.92	2378.56	2651.82	3018.98	3299.8	4476.63	5223.28	6621.17	8007.07	12044.2	19218.7	24502.2	28991.1
713.48	2353	2622.98	2984.08	3260.4	4418.31	5153.33	6530.58	7898.71	11886.6	18982.9	24230.2	28697
714.04	2327.63	2594.3	2949.36	3221.16	4360.16	5083.55	6440.13	7790.4	11728.9	18746.3	23956.6	28400.5
714.6	2302.84	2566.23	2915.36	3182.72	4303.12	5015.06	6351.3	7683.92	11573.5	18512.9	23686.1	28106.8
715.16	2278.63	2538.75	2882.07	3145.08	4247.16	4947.87	6264.1	7579.27	11420.6	18282.6	23418.6	27815.9
715.72	2255.34	2512.27	2849.99	3108.77	4193.15	4882.99	6179.84	7478.05	11272.6	18059.2	23158.6	27532.7
716.28	2232.24	2485.93	2818.08	3072.64	4139.32	4818.3	6095.78	7376.94	11124.5	17835.3	22897.3	27247.4
716.84	2209.68	2460.15	2786.85	3037.25	4086.53	4754.86	6013.29	7277.6	10978.8	17614.6	22639.1	26965.1
717.4	2187.99	2435.31	2756.75	3003.13	4035.58	4693.61	5933.6	7181.54	10837.7	17400.5	22388.2	26690.3
717.97	2166.49	2410.6	2726.83	2969.17	3984.82	4632.57	5854.14	7085.61	10696.6	17185.9	22136.2	26413.7
718.53	2145.5	2386.41	2697.55	2935.92	3935.04	4572.72	5776.17	6991.37	10557.9	16974.5	21887.4	26140
719.09	2125.02	2362.73	2668.9	2903.34	3886.24	4514.02	5699.67	6898.8	10421.4	16766.1	21641.6	25869.1
719.65	2105.34	2339.91	2641.29	2871.93	3839.14	4457.35	5625.79	6809.29	10289.3	16564.1	21402.8	25605.5
720.21	2085.87	2317.26	2613.9	2840.73	3792.31	4401	5552.27	6720.1	10157.4	16362	21163.4	25340.7
720.77	2066.83	2295.03	2587.04	2810.11	3746.29	4345.62	5479.99	6632.31	10027.4	16162.6	20926.7	25078.2
721.33	2048.53	2273.61	2561.16	2780.57	3701.88	4292.16	5410.19	6547.44	9901.62	15969.1	20696.7	24822.8
721.89	2030.38	2252.3	2535.42	2751.17	3657.63	4238.87	5340.58	6462.69	9775.81	15775.3	20465.7	24565.7
722.45	2012.68	2231.43	2510.23	2722.36	3614.23	4186.59	5272.27	6379.44	9652.02	15584.3	20237.5	24311.3
723.01	1995.66	2211.31	2485.95	2694.57	3572.34	4136.11	5206.3	6298.94	9532.17	15399	20015.8	24063.7
723.57	1978.78	2191.3	2461.79	2666.9	3530.58	4085.78	5140.48	6218.55	9412.27	15213.3	19793.1	23814.3
724.13	1962.55	2172	2438.51	2640.2	3490.26	4037.16	5076.91	6140.82	9296.15	15033.1	19576.6	23571.5
724.69	1946.45	2152.8	2415.33	2613.61	3450.05	3988.66	5013.47	6063.15	9179.94	14852.5	19359	23326.9
725.25	1930.75	2134.02	2392.67	2587.58	3410.66	3941.12	4951.28	5986.93	9065.65	14674.4	19144	23084.9
725.81	1915.62	2115.88	2370.76	2562.41	3372.55	3895.1	4891.06	5913.08	8954.77	14501.4	18934.7	22848.8
726.37	1900.6	2097.81	2348.93	2537.31	3334.51	3849.15	4830.92	5839.24	8843.67	14327.7	18724.1	22610.7
726.93	1885.91	2080.1	2327.51	2512.68	3297.15	3804	4771.81	5766.6	8734.18	14156.1	18515.6	22374.6
727.49	1871.76	2063.02	2306.84	2488.9	3261.04	3760.34	4714.65	5696.29	8628.03	13989.5	18312.7	22144.4
728.05	1857.7	2045.99	2286.21	2465.16	3224.97	3716.69	4657.49	5625.91	8521.54	13822	18108.2	21911.9
728.61	1844.15	2029.55	2266.27	2442.21	3190.08	3674.46	4602.17	5557.75	8418.23	13659.1	17909	21685.1
729.17	1830.68	2013.18	2246.37	2419.31	3155.23	3632.25	4546.86	5489.53	8314.6	13495.3	17708	21455.7
729.73	1817.67	1997.34	2227.1	2397.13	3121.46	3591.33	4493.23	5423.33	8213.87	13335.8	17512.1	21231.7
730.29	1804.7	1981.51	2207.81	2374.94	3087.64	3550.33	4439.49	5356.92	8112.62	13175	17314.1	21004.8
730.85	1791.97	1965.97	2188.83	2353.09	3054.33	3509.93	4386.51	5291.41	8012.53	13015.7	17117.4	20779.1
731.4	1779.68	1950.93	2170.44	2331.94	3022.05	3470.76	4335.14	5227.83	7915.22	12860.5	16925.4	20558.3
731.96	1767.41	1935.91	2152.02	2310.77	2989.71	3431.5	4283.63	5164	7817.31	12703.8	16731.1	20334.3
732.52	1755.53	1921.35	2134.14	2290.22	2958.3	3393.36	4233.58	5101.95	7721.96	12550.9	16541.3	20115.1
733.08	1743.65	1906.77	2116.2	2269.6	2926.77	3355.06	4183.29	5039.54	7625.85	12396.4	16348.9	19892.5
733.64	1732.15	1892.64	2098.78	2249.6	2896.16	3317.86	4134.43	4978.86	7532.24	12245.5	16160.7	19674.3
734.2	1720.63	1878.49	2081.3	2229.53	2865.42	3280.49	4085.33	4917.82	7437.85	12092.9	15969.8	19452.6
734.76	1709.46	1864.74	2064.3	2210.02	2835.53	3244.14	4037.55	4858.38	7345.78	11943.8	15783	19235.2
735.32	1698.25	1850.95	2047.21	2190.41	2805.47	3207.56	3989.45	4798.5	7252.82	11792.7	15593.4	19014.1
735.88	1687.37	1837.56	2030.6	2171.36	2776.24	3171.99	3942.65	4740.2	7162.14	11645.1	15407.7	18797.2
736.43	1676.46	1824.11	2013.91	2152.22	2746.87	3136.2	3895.54	4681.47	7070.57	11495.5	15219.1	18576.5
736.99	1665.85	1811.04	1997.65	2133.59	2718.27	3101.35	3849.65	4624.22	6981.16	11349.3	15034.3	18359.8
737.55	1655.19	1797.9	1981.3	2114.85	2689.48	3066.25	3803.39	4566.48	6890.79	11201	14846.6	18139.4
738.11	1644.83	1785.13	1965.41	2096.63	2661.51	3032.11	3758.37	4510.26	6802.62	11056	14662.8	17923.1
738.67	1634.41	1772.28	1949.39	2078.28	2633.33	2997.69	3712.96	4453.52	6713.44	10909.1	14476	17702.9
739.23	1624.27	1759.79	1933.81	2060.43	2605.91	2964.18	3668.72	4398.23	6626.38	10765.4	14292.9	17486.9
739.79	1614.24	1747.43	1918.4	2042.77	2578.78	2930.99	3624.88	4343.42	6539.9	10622.3	14110.4	17271.1
740.34	1604.16	1735.02	1902.91	2025.02	2551.5	2897.59	3580.74	4288.19	6452.56	10477.6	13925.1	17051.7
740.9	1594.35	1722.94	1887.82	2007.73	2524.95	2865.06	3537.7	4234.35	6367.27	10335.9	13743.6	16836.5
741.46	1584.47	1710.79	1872.65	1990.35	2498.24	2832.3	3494.34	4180.09	6281.12	10192.6	13559.5	16617.9
742.02	1574.88	1699	1857.92	1973.46	2472.31	2800.47	3452.17	4127.3	6197.16	10052.7	13379.4	16403.7
742.58	1565.23	1687.14	1843.09	1956.47	2446.21	2768.4	3409.65	4074.08	6112.34	9911.14	13196.8	16186.2
743.13	1555.84	1675.61	1828.69	1939.96	2420.86	2737.21	3368.28	4022.28	6029.64	9772.93	13018.1	15973.3
743.69	1546.57	1664.24	1814.47	1923.66	2395.83	2706.41	3327.39	3971.07	5947.73	9635.79	12840.4	15761.2
744.25	1537.25	1652.81	1800.18	1907.27	2370.68	2675.41	3286.2	3919.49	5865.07	9497.22	12660.5	15546.2
744.81	1528.21	1641.73	1786.32	1891.38	2346.28	2645.33	3246.2	3869.4	5784.66	9362.2	12484.8	15336
745.36	1519.11	1630.6	1772.4	1875.41	2321.77	2615.08	3205.94	3818.97	5703.58	9225.89	12307	15123.1
745.653	1510.29	1619.8	1758.88	1859.91	2297.99	2585.71	3166.82	3769.97	5624.68	9093.07	12133.5	14915.1
745.92	1501.59	1609.17	1745.57	1844.65	2274.56	2556.76	3128.22	3721.61	5546.7	8961.6	11961.4	14708.5
746.07	1492.85	1598.5	1732.21	1829.32	2251.05	2527.69	3089.41	3672.98	5468.18	8829.04	11787.5	14499.6
746.48	1484.37	1588.17	1719.25	1814.47	2228.24	2499.49	3051.73	3625.77	5391.85	8700.02	11618	14295.6
746.488	1476.03	1578	1706.5	1799.85	2205.81	2471.73	3014.59	3579.24	5316.51	8572.47	11450.1	14093.4
746.905	1467.66	1567.82	1693.71	1785.19	2183.3	2443.88	2977.29	3532.49	5240.73	8444.02	11280.7	13889.2
747.04	1459.56	1557.98	1681.34	1771.02	2161.52	2416.95	2941.16	3487.21	5167.25	8319.28	11115.9	13690.3
747.322	1451.58	1548.28	1669.15	1757.05	2140.05	2390.38	2905.49	3442.5	5094.61	8195.81	10952.6	13493
747.59	1443.59	1538.6	1656.96	1743.1	2118.59	2363.84	2869.79	3397.75	5021.81	8071.89	10788.3	13294.3
747.74	1435.86	1529.22	1645.14	1729.58	2097.78	2338.11	2835.15	3354.31	4951.09	7951.36	10628.4	13100.7
748.15	1428.24	1520	1633.51	1716.29	2077.31	2312.8	2801.02	3311.5	4881.32	7832.32	10470.2	12909
748.157	1420.64	1510.81	1621.91	1703.02	2056.86	2287.55	2766.91	3268.7	4811.48	7712.96	10311.3	12716.2
748.574	1413.27	1501.91	1610.66	1690.18	2037.05	2263.08	2733.82	3227.18	4743.67	7596.97	10156.7	12528.5
748.71	1406.04	1493.18	1599.61	1677.58	2017.61	2239.08	2701.31	3186.35	4676.92	7482.65	10004.1	12343
748.992	1398.92	1484.59	1588.74	1665.18	1998.46	2215.46	2669.27	3146.09	4611.05	7369.71	9853.21	12159.4
749.26	1391.82	1476.04	1577.89	1652.82	1979.36	2191.91	2637.28	3105.88	4545.16	7256.6	9701.85	11975
749.409	1384.94	1467.75	1567.39	1640.86	1960.87	2169.12	2606.27	3066.89	4481.24	7146.77	9554.71	11795.6
749.82	1378.2	1459.63	1557.08	1629.13	1942.73	2146.79	2575.84	3028.59	4418.36	7038.62	9409.65	11618.6
749.826	1371.56	1451.65	1546.94	1617.6	1924.89	2124.82	2545.86	2990.84	4356.34	6931.87	9266.29	11443.4
750.244	1364.96	1443.69	1536.84	1606.11	1907.11	2102.94	2515.96	2953.17	4294.34	6825.05	9122.65	11267.7
750.38	1358.57	1436	1527.06	1595	1889.91	2081.78	2487.01	2916.67	4234.21	6721.38	8983.12	11096.9
750.661	1352.31	1428.46	1517.47	1584.11	1873.06	2061.06	2458.61	2880.83	4175.09	6619.39	8845.67	10928.5
750.94	1346.15	1421.04	1508.04	1573.41	1856.48	2040.68	2430.66	2845.53	4116.8	6518.77	8709.92	10762
751.078	1340.03	1413.65	1498.66	1562.75	1839.98	2020.4	2402.81	2810.32	4058.57	6418.17	8574.01	10595.1
751.49	1334.11	1406.51	1489.58	1552.44	1824.02	2000.78	2375.85	2776.21	4002.1	6320.59	8442.05	10433
751.496	1328.33	1399.5	1480.69	1542.33	1808.39	1981.58	2349.43	2742.74	3946.61	6224.64	8312.14	10273.2
751.913	1322.65	1392.62	1471.97	1532.42	1793.05	1962.74	2323.48	2709.84	3892	6130.17	8184.08	10115.5
752.05	1317.09	1385.85	1463.41	1522.67	1777.98	1944.21	2297.97	2677.46	3838.18	6037.03	8057.69	9959.77
752.33	1311.55	1379.11	1454.89	1512.96	1762.98	1925.79	2272.57	2645.16	3784.44	5943.98	7931.24	9803.81
752.61	1306.21	1372.58	1446.66	1503.57	1748.48	1907.97	2248	2613.89	3732.36	5853.76	7808.54	9652.36
752.748	1301	1366.18	1438.6	1494.37	1734.29	1890.52	2223.93	2583.22	3681.22	5765.12	7687.82	9503.22
753.16	1295.88	1359.88	1430.7	1485.33	1720.34	1873.38	2200.26	2553.03	3630.84	5677.75	7568.73	9355.98
753.165	1290.88	1353.71	1422.96	1476.47	1706.68	1856.6	2177.08	2523.42	3581.38	5591.92	7451.61	9211.03
753.582	1285.99	1347.65	1415.39	1467.78	1693.28	1840.14	2154.33	2494.33	3532.75	5507.47	7336.26	9068.15
753.72	1281.11	1341.59	1407.83	1459.1	1679.9	1823.7	2131.61	2465.24	3484.08	5422.89	7220.64	8924.8
754	1276.43	1335.75	1400.56	1450.74	1667.02	1807.88	2109.72	2437.19	3437.11	5341.18	7108.85	8786.08
754.28	1271.85	1330.01	1393.43	1442.52	1654.36	1792.33	2088.2	2409.58	3390.86	5260.69	6998.64	8649.21
754.417	1267.37	1324.39	1386.45	1434.48	1641.96	1777.12	2067.12	2382.52	3345.49	5181.65	6890.34	8514.57
754.83	1262.99	1318.88	1379.62	1426.58	1629.79	1762.21	2046.45	2355.94	3300.91	5103.92	6783.75	8381.95
754.835	1258.7	1313.47	1372.92	1418.83	1617.84	1747.56	2026.13	2329.79	3257.04	5027.36	6678.71	8251.15
755.252	1254.51	1308.17	1366.37	1411.25	1606.13	1733.23	2006.23	2304.16	3214.02	4952.21	6575.53	8122.55
755.39	1250.42	1302.97	1359.95	1403.81	1594.65	1719.18	1986.72	2279	3171.77	4878.34	6474.04	7995.94
755.669	1246.41	1297.87	1353.65	1396.5	1583.36	1705.39	1967.54	2254.26	3130.2	4805.6	6374.05	7871.11
755.94	1242.43	1292.79	1347.39	1389.24	1572.13	1691.68	1948.47	2229.62	3088.8	4733.08	6274.27	7746.42
756.087	1238.6	1287.9	1341.36	1382.24	1561.3	1678.47	1930.07	2205.83	3048.81	4662.99	6177.77	7625.74
756.5	1234.85	1283.1	1335.43	1375.36	1550.66	1665.5	1911.99	2182.45	3009.48	4594	6082.73	7506.82
756.504	1231.18	1278.41	1329.64	1368.63	1540.25	1652.82	1894.29	2159.55	2970.95	4526.36	5989.47	7390.02
756.921	1227.6	1273.82	1323.96	1362.04	1530.05	1640.4	1876.94	2137.08	2933.13	4459.93	5897.8	7275.13
757.06	1224.09	1269.32	1318.38	1355.57	1520.02	1628.21	1859.91	2115.01	2895.95	4394.57	5807.57	7161.96
757.339	1220.66	1264.92	1312.92	1349.24	1510.22	1616.3	1843.24	2093.4	2859.53	4330.52	5719.05	7050.85
757.61	1217.31	1260.61	1307.57	1343.04	1500.62	1604.64	1826.9	2072.22	2823.8	4267.65	5632.07	6941.62
757.756	1214.02	1256.39	1302.33	1336.97	1491.21	1593.21	1810.89	2051.45	2788.74	4205.93	5546.62	6834.24
758.17	1210.81	1252.26	1297.17	1331	1481.98	1582	1795.17	2031.05	2754.29	4145.25	5462.53	6728.51
758.173	1207.67	1248.22	1292.12	1325.17	1472.96	1571.05	1779.8	2011.09	2720.56	4085.82	5380.08	6624.77
758.591	1204.59	1244.26	1287.18	1319.46	1464.12	1560.33	1764.75	1991.54	2687.49	4027.51	5299.1	6522.83
758.73	1201.58	1240.39	1282.33	1313.86	1455.47	1549.82	1750.01	1972.38	2655.05	3970.31	5219.57	6422.66
759.008	1198.63	1236.59	1277.56	1308.36	1446.99	1539.52	1735.55	1953.56	2623.19	3914.09	5141.33	6324.09
759.28	1195.75	1232.87	1272.9	1302.98	1438.7	1529.45	1721.42	1935.17	2592.02	3859.06	5064.65	6227.42
759.425	1192.92	1229.23	1268.34	1297.72	1430.59	1519.58	1707.6	1917.16	2561.47	3805.08	4989.36	6132.47
759.84	1190.15	1225.66	1263.86	1292.56	1422.65	1509.92	1694.06	1899.52	2531.52	3752.15	4915.45	6039.22
759.843	1187.44	1222.16	1259.47	1287.5	1414.87	1500.44	1680.79	1882.2	2502.12	3700.14	4842.77	5947.48
760.26	1184.78	1218.73	1255.18	1282.55	1407.27	1491.18	1667.84	1865.28	2473.37	3649.25	4771.56	5857.55
760.39	1182.18	1215.38	1250.97	1277.7	1399.84	1482.11	1655.16	1848.72	2445.21	3599.34	4701.67	5769.26
760.677	1179.63	1212.09	1246.86	1272.96	1392.56	1473.22	1642.76	1832.5	2417.62	3550.4	4633.08	5682.58
760.95	1177.12	1208.87	1242.83	1268.32	1385.45	1464.52	1630.63	1816.62	2390.6	3502.41	4565.79	5597.5
761.095	1174.67	1205.71	1238.88	1263.77	1378.47	1455.99	1618.74	1801.05	2364.09	3455.28	4499.64	5513.83
761.5	1172.26	1202.63	1235.02	1259.33	1371.67	1447.65	1607.13	1785.83	2338.19	3409.15	4434.87	5431.87
761.512	1169.91	1199.61	1231.24	1255	1365.01	1439.5	1595.78	1770.94	2312.84	3363.93	4371.34	5351.43
761.929	1167.6	1196.65	1227.55	1250.76	1358.5	1431.51	1584.67	1756.36	2288.02	3319.59	4309.03	5272.51
762.06	1165.37	1193.81	1223.99	1246.68	1352.23	1423.82	1573.98	1742.32	2264.11	3276.82	4248.91	5196.32
762.347	1163.15	1190.98	1220.46	1242.64	1345.99	1416.17	1563.34	1728.35	2240.33	3234.19	4188.96	5120.33
762.62	1160.97	1188.22	1216.99	1238.68	1339.88	1408.67	1552.92	1714.65	2217.01	3192.33	4130.08	5045.65
762.764	1158.84	1185.52	1213.61	1234.83	1333.92	1401.36	1542.75	1701.27	2194.24	3151.37	4072.46	4972.54
763.17	1156.75	1182.88	1210.31	1231.07	1328.09	1394.2	1532.8	1688.18	2171.95	3111.22	4015.99	4900.84
763.181	1154.7	1180.31	1207.08	1227.41	1322.39	1387.2	1523.07	1675.37	2150.15	3071.88	3960.63	4830.52
763.599	1152.69	1177.8	1203.91	1223.84	1316.81	1380.35	1513.55	1662.84	2128.82	3033.32	3906.37	4761.57
763.73	1150.73	1175.35	1200.82	1220.36	1311.36	1373.65	1504.24	1650.58	2107.96	2995.53	3853.2	4693.96
764.016	1148.8	1172.97	1197.8	1216.97	1306.03	1367.11	1495.13	1638.58	2087.54	2958.51	3801.09	4627.68
764.28	1146.95	1170.67	1194.89	1213.72	1300.9	1360.8	1486.36	1627.04	2067.88	2922.81	3750.84	4563.73
764.433	1145.11	1168.4	1192	1210.51	1295.81	1354.54	1477.65	1615.56	2048.32	2887.26	3700.79	4500
764.84	1143.3	1166.18	1189.17	1207.37	1290.82	1348.4	1469.11	1604.31	2029.15	2852.37	3651.65	4437.41
764.851	1141.55	1164.02	1186.41	1204.32	1285.96	1342.4	1460.77	1593.34	2010.43	2818.26	3603.59	4376.17
765.268	1139.83	1161.91	1183.72	1201.36	1281.21	1336.54	1452.62	1582.6	1992.11	2784.85	3556.51	4316.14
765.39	1138.16	1159.85	1181.08	1198.47	1276.58	1330.81	1444.65	1572.11	1974.18	2752.12	3510.37	4257.29
765.686	1136.55	1157.87	1178.55	1195.71	1272.12	1325.29	1436.98	1562.01	1956.92	2720.59	3465.89	4200.53
765.95	1134.96	1155.89	1176.04	1192.97	1267.69	1319.8	1429.36	1551.97	1939.73	2689.19	3421.58	4143.96
766.103	1133.41	1153.96	1173.59	1190.3	1263.37	1314.44	1421.91	1542.16	1922.91	2658.45	3378.16	4088.51
766.5	1131.9	1152.07	1171.19	1187.7	1259.15	1309.19	1414.62	1532.56	1906.43	2628.33	3335.61	4034.14
766.52	1130.43	1150.21	1168.86	1185.16	1255.03	1304.05	1407.5	1523.17	1890.3	2598.84	3293.9	3980.83
766.938	1129.02	1148.42	1166.62	1182.72	1251.07	1299.1	1400.64	1514.14	1874.76	2570.42	3253.69	3929.42
767.06	1127.62	1146.62	1164.39	1180.31	1247.14	1294.18	1393.83	1505.16	1859.29	2542.12	3213.62	3878.16
767.355	1126.26	1144.86	1162.23	1177.95	1243.3	1289.36	1387.16	1496.37	1844.13	2514.4	3174.34	3827.89
767.61	1124.94	1143.12	1160.12	1175.64	1239.54	1284.65	1380.64	1487.78	1829.29	2487.24	3135.84	3778.6
767.772	1123.66	1141.43	1158.09	1173.41	1235.93	1280.1	1374.37	1479.51	1814.98	2461.07	3098.7	3731.05
768.17	1122.41	1139.74	1156.09	1171.2	1232.35	1275.58	1368.13	1471.29	1800.73	2434.99	3061.68	3683.63
768.19	1121.18	1138.08	1154.13	1169.04	1228.84	1271.15	1362.02	1463.24	1786.77	2409.45	3025.38	3637.11
768.607	1119.98	1136.44	1152.23	1166.92	1225.41	1266.81	1356.03	1455.37	1773.1	2384.41	2989.79	3591.49
768.72	1118.83	1134.85	1150.41	1164.88	1222.11	1262.64	1350.27	1447.8	1759.91	2360.28	2955.46	3547.46
769.024	1117.69	1133.26	1148.6	1162.84	1218.83	1258.48	1344.53	1440.26	1746.77	2336.23	2921.23	3503.54
769.28	1116.57	1131.69	1146.84	1160.84	1215.62	1254.41	1338.91	1432.9	1733.9	2312.67	2887.66	3460.44
769.442	1115.48	1130.15	1145.13	1158.87	1212.47	1250.43	1333.41	1425.69	1721.28	2289.57	2854.74	3418.16
769.83	1114.43	1128.66	1143.48	1156.97	1209.45	1246.6	1328.09	1418.74	1709.11	2267.29	2822.97	3377.34
769.859	1113.39	1127.18	1141.85	1155.07	1206.44	1242.78	1322.8	1411.84	1696.98	2245.1	2791.3	3336.61
770.276	1112.37	1125.72	1140.26	1153.2	1203.49	1239.05	1317.61	1405.08	1685.08	2223.34	2760.23	3296.64
770.39	1111.38	1124.31	1138.72	1151.39	1200.65	1235.46	1312.6	1398.58	1673.62	2202.35	2730.25	3258.04
770.694	1110.4	1122.91	1137.2	1149.58	1197.83	1231.89	1307.61	1392.11	1662.19	2181.43	2700.34	3219.52
770.94	1109.45	1121.54	1135.71	1147.8	1195.06	1228.41	1302.72	1385.79	1651	2160.97	2671.06	3181.76
771.111	1108.52	1120.23	1134.27	1146.07	1192.4	1225.04	1298	1379.7	1640.19	2141.19	2642.75	3145.23
771.49	1107.6	1118.92	1132.84	1144.34	1189.74	1221.7	1293.29	1373.64	1629.42	2121.47	2614.51	3108.76
771.528	1106.7	1117.64	1131.44	1142.63	1187.13	1218.43	1288.66	1367.72	1618.85	2102.14	2586.79	3072.94
771.946	1105.83	1116.41	1130.08	1140.98	1184.62	1215.28	1284.2	1362.02	1608.66	2083.49	2560.04	3038.34
772.05	1104.97	1115.19	1128.73	1139.33	1182.12	1212.15	1279.76	1356.35	1598.5	2064.9	2533.35	3003.77
772.363	1104.12	1114	1127.41	1137.7	1179.67	1209.09	1275.4	1350.81	1588.54	2046.67	2507.16	2969.82
772.6	1103.3	1112.86	1126.12	1136.12	1177.31	1206.14	1271.19	1345.47	1578.93	2029.09	2481.87	2937
772.78	1102.49	1111.73	1124.84	1134.55	1174.96	1203.21	1267.01	1340.16	1569.35	2011.55	2456.63	2904.22
773.16	1101.71	1110.64	1123.61	1133.03	1172.7	1200.39	1262.98	1335.06	1560.12	1994.65	2432.29	2872.58
773.198	1100.93	1109.56	1122.37	1131.51	1170.44	1197.59	1258.96	1329.97	1550.9	1977.77	2407.96	2840.9
773.615	1100.16	1108.5	1121.15	1130.01	1168.23	1194.84	1255.03	1324.99	1541.86	1961.2	2384.06	2809.77
773.71	1099.43	1107.49	1119.97	1128.56	1166.1	1192.2	1251.24	1320.19	1533.13	1945.21	2360.97	2779.67
774.032	1098.69	1106.47	1118.79	1127.12	1163.98	1189.57	1247.47	1315.41	1524.43	1929.25	2337.91	2749.59
774.27	1097.98	1105.5	1117.65	1125.73	1161.93	1187.03	1243.84	1310.8	1516.04	1913.83	2315.63	2720.5
774.45	1097.26	1104.52	1116.5	1124.34	1159.9	1184.52	1240.24	1306.21	1507.68	1898.47	2293.4	2691.46
774.82	1096.57	1103.58	1115.39	1122.99	1157.93	1182.09	1236.76	1301.78	1499.6	1883.6	2271.88	2663.33
774.867	1095.88	1102.64	1114.27	1121.65	1155.98	1179.67	1233.3	1297.36	1491.54	1868.76	2250.38	2635.2
775.285	1095.19	1101.72	1113.16	1120.34	1154.06	1177.3	1229.92	1293.02	1483.64	1854.17	2229.24	2607.54
775.37	1094.52	1100.83	1112.09	1119.08	1152.2	1175.02	1226.67	1288.83	1476	1840.07	2208.79	2580.79
775.702	1093.85	1099.95	1111.01	1117.82	1150.36	1172.76	1223.44	1284.66	1468.4	1826.01	2188.39	2554.07
775.93	1093.2	1099.09	1109.95	1116.6	1148.58	1170.57	1220.33	1280.62	1461.04	1812.39	2168.62	2528.18
776.119	1092.53	1098.24	1108.89	1115.39	1146.8	1168.39	1217.23	1276.59	1453.7	1798.77	2148.84	2502.28
776.48	1091.89	1097.42	1107.86	1114.23	1145.08	1166.29	1214.25	1272.7	1446.6	1785.6	2129.72	2477.22
776.537	1091.24	1096.6	1106.83	1113.07	1143.38	1164.21	1211.3	1268.82	1439.53	1772.46	2110.61	2452.19
776.954	1090.6	1095.81	1105.81	1111.95	1141.72	1162.2	1208.44	1265.06	1432.67	1759.73	2092.1	2427.93
777.04	1089.96	1095.02	1104.79	1110.83	1140.08	1160.19	1205.6	1261.3	1425.83	1746.99	2073.58	2403.67
777.371	1089.34	1094.27	1103.8	1109.75	1138.48	1158.26	1202.87	1257.67	1419.21	1734.68	2055.66	2380.18
777.59	1088.71	1093.52	1102.8	1108.68	1136.9	1156.34	1200.15	1254.04	1412.6	1722.37	2037.76	2356.72
777.789	1088.1	1092.8	1101.82	1107.64	1135.36	1154.49	1197.53	1250.53	1406.21	1710.46	2020.4	2333.99
778.14	1087.48	1092.09	1100.84	1106.61	1133.83	1152.65	1194.92	1247.02	1399.81	1698.53	2003.04	2311.23
778.206	1086.88	1091.41	1099.88	1105.62	1132.35	1150.87	1192.4	1243.62	1393.62	1687	1986.24	2289.21
778.623	1086.28	1090.74	1098.92	1104.63	1130.88	1149.11	1189.9	1240.24	1387.44	1675.48	1969.45	2267.21
778.7	1085.69	1090.09	1097.98	1103.68	1129.45	1147.41	1187.48	1236.96	1381.46	1664.33	1953.18	2245.88
779.041	1085.11	1089.45	1097.04	1102.74	1128.03	1145.72	1185.08	1233.68	1375.47	1653.16	1936.89	2224.53
779.25	1084.54	1088.85	1096.12	1101.84	1126.65	1144.1	1182.76	1230.52	1369.7	1642.38	1921.16	2203.9
779.458	1083.98	1088.25	1095.22	1100.97	1125.3	1142.51	1180.48	1227.41	1364	1631.76	1905.66	2183.56
779.8	1083.43	1087.66	1094.32	1100.1	1123.95	1140.92	1178.21	1224.3	1358.31	1621.13	1890.15	2163.2
779.875	1082.89	1087.1	1093.45	1099.29	1122.65	1139.41	1176.02	1221.3	1352.81	1610.87	1875.16	2143.52
780.293	1082.35	1086.54	1092.59	1098.48	1121.35	1137.89	1173.84	1218.29	1347.3	1600.59	1860.14	2123.8
780.36	1081.84	1086	1091.75	1097.71	1120.09	1136.44	1171.72	1215.38	1341.98	1590.65	1845.61	2104.7
780.71	1081.33	1085.48	1090.94	1096.98	1118.86	1135.02	1169.65	1212.53	1336.75	1580.89	1831.34	2085.94
780.91	1080.83	1084.95	1090.13	1096.26	1117.63	1133.62	1167.58	1209.67	1331.52	1571.11	1817.03	2067.14
781.127	1080.34	1084.44	1089.35	1095.58	1116.44	1132.26	1165.58	1206.9	1326.45	1561.66	1803.19	2048.94
781.46	1079.86	1083.93	1088.59	1094.92	1115.26	1130.92	1163.58	1204.13	1321.4	1552.22	1789.37	2030.76
781.545	1079.4	1083.44	1087.85	1094.3	1114.11	1129.63	1161.64	1201.45	1316.51	1543.07	1775.97	2013.15
781.962	1078.94	1082.95	1087.14	1093.7	1112.99	1128.38	1159.74	1198.81	1311.72	1534.09	1762.82	1995.84
782.02	1078.49	1082.46	1086.44	1093.13	1111.87	1127.13	1157.84	1196.16	1306.91	1525.1	1749.63	1978.51
782.379	1078.06	1081.99	1085.77	1092.58	1110.79	1125.93	1156	1193.6	1302.27	1516.4	1736.87	1961.73
782.57	1077.64	1081.52	1085.11	1092.06	1109.74	1124.77	1154.19	1191.08	1297.72	1507.87	1724.34	1945.26
782.797	1077.22	1081.05	1084.47	1091.56	1108.68	1123.6	1152.37	1188.55	1293.17	1499.32	1711.79	1928.77
783.12	1076.81	1080.59	1083.85	1091.08	1107.66	1122.49	1150.62	1186.11	1288.77	1491.07	1699.67	1912.84
783.214	1076.42	1080.14	1083.25	1090.62	1106.66	1121.4	1148.89	1183.69	1284.45	1482.95	1687.72	1897.15
783.631	1076.02	1079.68	1082.65	1090.17	1105.66	1120.31	1147.16	1181.28	1280.14	1474.85	1675.79	1881.49
783.68	1075.65	1079.25	1082.08	1089.73	1104.7	1119.26	1145.48	1178.94	1275.97	1467	1664.24	1866.32
784.049	1075.28	1078.81	1081.53	1089.31	1103.75	1118.24	1143.83	1176.64	1271.87	1459.3	1652.87	1851.41
784.23	1074.91	1078.38	1080.99	1088.88	1102.81	1117.22	1142.17	1174.33	1267.78	1451.62	1641.53	1836.52
784.466	1074.57	1077.96	1080.46	1088.47	1101.9	1116.23	1140.57	1172.09	1263.82	1444.18	1630.54	1822.11
784.78	1074.23	1077.55	1079.95	1088.05	1101.01	1115.26	1139	1169.89	1259.93	1436.9	1619.76	1807.97
784.884	1073.9	1077.15	1079.46	1087.64	1100.13	1114.31	1137.45	1167.72	1256.11	1429.73	1609.15	1794.05
785.301	1073.57	1076.75	1078.97	1087.21	1099.26	1113.35	1135.89	1165.55	1252.3	1422.58	1598.56	1780.16
785.33	1073.26	1076.37	1078.49	1086.79	1098.43	1112.43	1134.39	1163.45	1248.61	1415.67	1588.32	1766.72
785.718	1072.96	1075.99	1078.04	1086.36	1097.61	1111.52	1132.92	1161.38	1245	1408.9	1578.27	1753.53
785.89	1072.66	1075.62	1077.58	1085.91	1096.79	1110.61	1131.44	1159.31	1241.38	1402.13	1568.23	1740.33
786.136	1072.38	1075.26	1077.14	1085.47	1096.01	1109.73	1130.01	1157.31	1237.9	1395.61	1558.55	1727.61
786.44	1072.1	1074.91	1076.72	1085.02	1095.24	1108.85	1128.61	1155.34	1234.48	1389.2	1549.03	1715.08
786.553	1071.83	1074.57	1076.3	1084.57	1094.5	1107.99	1127.23	1153.41	1231.12	1382.93	1539.71	1702.8
786.97	1071.57	1074.23	1075.9	1084.11	1093.77	1107.14	1125.88	1151.51	1227.83	1376.76	1530.55	1690.71
786.99	1071.3	1073.9	1075.51	1083.63	1093.04	1106.28	1124.53	1149.62	1224.55	1370.62	1521.44	1678.66
787.388	1071.05	1073.58	1075.13	1083.16	1092.34	1105.45	1123.23	1147.79	1221.37	1364.69	1512.64	1667.01
787.54	1070.79	1073.26	1074.77	1082.69	1091.66	1104.63	1121.96	1146	1218.27	1358.88	1504.03	1655.58
787.805	1070.54	1072.95	1074.42	1082.22	1090.99	1103.82	1120.71	1144.25	1215.22	1353.17	1495.57	1644.34
788.1	1070.28	1072.64	1074.09	1081.73	1090.33	1103	1119.47	1142.5	1212.19	1347.49	1487.17	1633.15
788.222	1070.03	1072.34	1073.77	1081.26	1089.69	1102.21	1118.28	1140.81	1209.26	1342.01	1479.07	1622.35
788.64	1069.77	1072.05	1073.47	1080.78	1089.07	1101.43	1117.11	1139.15	1206.39	1336.63	1471.12	1611.73
788.65	1069.52	1071.76	1073.19	1080.31	1088.46	1100.66	1115.97	1137.53	1203.57	1331.35	1463.35	1601.33
789.057	1069.26	1071.47	1072.92	1079.84	1087.87	1099.9	1114.85	1135.95	1200.81	1326.17	1455.73	1591.11
789.2	1069.01	1071.18	1072.65	1079.37	1087.28	1099.14	1113.76	1134.39	1198.11	1321.09	1448.27	1581.1
789.474	1068.74	1070.9	1072.4	1078.89	1086.7	1098.39	1112.69	1132.85	1195.42	1316.03	1440.85	1571.13
789.75	1068.48	1070.62	1072.16	1078.43	1086.14	1097.66	1111.65	1131.37	1192.83	1311.13	1433.69	1561.5
789.892	1068.22	1070.34	1071.93	1077.98	1085.59	1096.94	1110.65	1129.91	1190.29	1306.34	1426.69	1552.08
790.309	1067.96	1070.06	1071.71	1077.53	1085.05	1096.23	1109.67	1128.49	1187.8	1301.62	1419.82	1542.83
790.31	1067.69	1069.79	1071.49	1077.08	1084.53	1095.53	1108.72	1127.11	1185.37	1297	1413.11	1533.78
790.726	1067.43	1069.52	1071.28	1076.63	1084.01	1094.84	1107.8	1125.75	1182.98	1292.47	1406.53	1524.91
790.86	1067.17	1069.25	1071.08	1076.19	1083.49	1094.16	1106.91	1124.43	1180.64	1288.02	1400.07	1516.2
791.144	1066.91	1068.98	1070.88	1075.76	1082.99	1093.48	1106.04	1123.13	1178.35	1283.66	1393.75	1507.69
791.41	1066.64	1068.71	1070.67	1075.32	1082.49	1092.81	1105.19	1121.85	1176.07	1279.31	1387.45	1499.21
791.561	1066.39	1068.45	1070.48	1074.88	1082	1092.15	1104.39	1120.61	1173.86	1275.11	1381.37	1491.02
791.96	1066.14	1068.19	1070.28	1074.45	1081.53	1091.5	1103.61	1119.41	1171.7	1271	1375.42	1483.03
791.978	1065.89	1067.93	1070.08	1074.02	1081.06	1090.86	1102.86	1118.23	1169.58	1266.97	1369.59	1475.19
792.396	1065.66	1067.68	1069.88	1073.59	1080.6	1090.22	1102.13	1117.08	1167.49	1263.01	1363.85	1467.5
792.51	1065.43	1067.43	1069.68	1073.16	1080.15	1089.59	1101.43	1115.95	1165.45	1259.14	1358.24	1459.99
792.813	1065.21	1067.18	1069.48	1072.72	1079.71	1088.97	1100.76	1114.85	1163.44	1255.34	1352.73	1452.64
793.07	1065	1066.93	1069.27	1072.29	1079.27	1088.35	1100.11	1113.78	1161.47	1251.62	1347.32	1445.43
793.23	1064.8	1066.69	1069.06	1071.86	1078.85	1087.74	1099.48	1112.73	1159.54	1247.98	1342.02	1438.38
793.62	1064.61	1066.45	1068.85	1071.43	1078.44	1087.14	1098.87	1111.71	1157.65	1244.41	1336.82	1431.48
793.648	1064.43	1066.22	1068.63	1071	1078.04	1086.54	1098.29	1110.71	1155.79	1240.92	1331.72	1424.73
794.065	1064.25	1065.99	1068.41	1070.58	1077.65	1085.95	1097.72	1109.74	1153.96	1237.5	1326.7	1418.1
794.17	1064.09	1065.77	1068.18	1070.16	1077.27	1085.37	1097.17	1108.79	1152.17	1234.16	1321.8	1411.63
794.483	1063.92	1065.55	1067.96	1069.75	1076.9	1084.79	1096.63	1107.87	1150.42	1230.88	1316.98	1405.29
794.72	1063.77	1065.33	1067.73	1069.35	1076.54	1084.22	1096.11	1106.98	1148.69	1227.68	1312.26	1399.07
794.9	1063.61	1065.13	1067.5	1068.96	1076.18	1083.67	1095.6	1106.11	1147	1224.55	1307.63	1392.99
795.27	1063.46	1064.93	1067.27	1068.58	1075.84	1083.12	1095.11	1105.26	1145.35	1221.48	1303.09	1387.04
795.317	1063.32	1064.73	1067.04	1068.22	1075.5	1082.59	1094.62	1104.44	1143.73	1218.49	1298.64	1381.21
795.735	1063.17	1064.54	1066.82	1067.87	1075.17	1082.07	1094.15	1103.64	1142.14	1215.56	1294.28	1375.5
795.82	1063.02	1064.35	1066.6	1067.54	1074.85	1081.56	1093.68	1102.87	1140.58	1212.7	1289.99	1369.9
796.152	1062.87	1064.17	1066.38	1067.22	1074.54	1081.07	1093.22	1102.12	1139.05	1209.9	1285.8	1364.42
796.38	1062.73	1064	1066.16	1066.93	1074.24	1080.59	1092.76	1101.39	1137.56	1207.17	1281.69	1359.06
796.569	1062.58	1063.83	1065.95	1066.66	1073.94	1080.13	1092.31	1100.68	1136.1	1204.49	1277.67	1353.8
796.93	1062.42	1063.66	1065.75	1066.4	1073.65	1079.68	1091.87	1099.99	1134.67	1201.87	1273.71	1348.63
796.987	1062.27	1063.5	1065.55	1066.18	1073.37	1079.25	1091.43	1099.32	1133.28	1199.31	1269.84	1343.58
797.404	1062.12	1063.35	1065.35	1065.97	1073.1	1078.84	1090.99	1098.67	1131.92	1196.81	1266.05	1338.62
797.48	1061.96	1063.19	1065.16	1065.79	1072.83	1078.45	1090.56	1098.03	1130.59	1194.36	1262.33	1333.76
797.821	1061.81	1063.04	1064.97	1065.63	1072.58	1078.08	1090.13	1097.41	1129.29	1191.96	1258.68	1328.98
798.03	1061.65	1062.9	1064.78	1065.49	1072.33	1077.72	1089.7	1096.8	1128.03	1189.61	1255.1	1324.3
798.239	1061.5	1062.75	1064.6	1065.38	1072.09	1077.38	1089.27	1096.2	1126.8	1187.31	1251.59	1319.7
798.58	1061.36	1062.61	1064.42	1065.28	1071.87	1077.06	1088.84	1095.61	1125.6	1185.06	1248.15	1315.19
798.656	1061.22	1062.48	1064.24	1065.21	1071.65	1076.76	1088.42	1095.05	1124.45	1182.89	1244.84	1310.84
799.073	1061.09	1062.34	1064.07	1065.16	1071.44	1076.47	1088	1094.48	1123.31	1180.74	1241.53	1306.49
799.13	1060.96	1062.2	1063.9	1065.12	1071.25	1076.19	1087.57	1093.93	1122.2	1178.63	1238.29	1302.23
799.491	1060.85	1062.06	1063.72	1065.1	1071.07	1075.94	1087.14	1093.38	1121.13	1176.57	1235.11	1298.05
799.68	1060.74	1061.93	1063.56	1065.09	1070.9	1075.7	1086.71	1092.84	1120.08	1174.56	1232	1293.94
799.908	1060.65	1061.8	1063.39	1065.09	1070.75	1075.47	1086.28	1092.3	1119.07	1172.59	1228.95	1289.91
800.23	1060.58	1061.66	1063.22	1065.09	1070.61	1075.25	1085.85	1091.78	1118.07	1170.66	1225.96	1285.95
800.325	1060.52	1061.53	1063.06	1065.11	1070.48	1075.05	1085.43	1091.27	1117.13	1168.81	1223.08	1282.14
800.743	1060.48	1061.41	1062.9	1065.13	1070.38	1074.86	1084.99	1090.76	1116.2	1166.97	1220.21	1278.34
800.78	1060.46	1061.28	1062.74	1065.15	1070.28	1074.67	1084.56	1090.26	1115.29	1165.18	1217.41	1274.62
801.16	1060.45	1061.16	1062.57	1065.18	1070.2	1074.5	1084.13	1089.76	1114.41	1163.43	1214.66	1270.96
801.34	1060.47	1061.04	1062.41	1065.21	1070.14	1074.34	1083.69	1089.28	1113.56	1161.73	1211.98	1267.39
801.577	1060.5	1060.93	1062.25	1065.23	1070.09	1074.18	1083.26	1088.8	1112.73	1160.06	1209.36	1263.88
801.89	1060.54	1060.83	1062.1	1065.26	1070.05	1074.03	1082.83	1088.35	1111.94	1158.47	1206.84	1260.51
801.995	1060.6	1060.73	1061.95	1065.29	1070.02	1073.89	1082.4	1087.9	1111.16	1156.9	1204.33	1257.15
802.412	1060.67	1060.64	1061.79	1065.32	1070	1073.75	1081.97	1087.45	1110.41	1155.37	1201.89	1253.86
802.44	1060.75	1060.57	1061.65	1065.34	1069.99	1073.62	1081.54	1087.03	1109.68	1153.88	1199.51	1250.64
802.829	1060.85	1060.5	1061.51	1065.36	1069.99	1073.49	1081.11	1086.61	1108.97	1152.43	1197.18	1247.5
802.99	1060.95	1060.44	1061.38	1065.38	1069.99	1073.37	1080.69	1086.22	1108.29	1151.05	1194.95	1244.48
803.247	1061.06	1060.4	1061.25	1065.4	1070	1073.25	1080.27	1085.83	1107.62	1149.69	1192.74	1241.48
803.54	1061.18	1060.36	1061.13	1065.41	1070	1073.14	1079.85	1085.45	1106.97	1148.36	1190.59	1238.55
803.664	1061.31	1060.34	1061.03	1065.42	1070.01	1073.03	1079.44	1085.09	1106.34	1147.08	1188.49	1235.69
804.082	1061.43	1060.33	1060.93	1065.43	1070.02	1072.93	1079.04	1084.74	1105.74	1145.85	1186.48	1232.94
804.09	1061.56	1060.33	1060.84	1065.44	1070.03	1072.83	1078.65	1084.4	1105.14	1144.64	1184.49	1230.21
804.499	1061.7	1060.33	1060.76	1065.44	1070.03	1072.73	1078.26	1084.07	1104.56	1143.47	1182.55	1227.54
804.64	1061.83	1060.35	1060.69	1065.45	1070.03	1072.63	1077.89	1083.74	1103.99	1142.32	1180.66	1224.94
804.916	1061.96	1060.37	1060.62	1065.45	1070.03	1072.53	1077.53	1083.43	1103.45	1141.23	1178.85	1222.44
805.19	1062.09	1060.4	1060.57	1065.45	1070.02	1072.43	1077.18	1083.12	1102.91	1140.15	1177.05	1219.96
805.334	1062.22	1060.43	1060.53	1065.45	1070	1072.33	1076.83	1082.82	1102.39	1139.09	1175.3	1217.54
805.74	1062.35	1060.47	1060.49	1065.45	1069.98	1072.23	1076.5	1082.52	1101.87	1138.06	1173.59	1215.18
805.751	1062.46	1060.51	1060.47	1065.45	1069.95	1072.13	1076.19	1082.23	1101.38	1137.06	1171.95	1212.91
806.168	1062.57	1060.55	1060.45	1065.45	1069.91	1072.02	1075.88	1081.94	1100.89	1136.08	1170.32	1210.66
806.29	1062.68	1060.6	1060.45	1065.44	1069.86	1071.9	1075.59	1081.65	1100.4	1135.11	1168.72	1208.46
806.586	1062.78	1060.64	1060.45	1065.44	1069.82	1071.79	1075.31	1081.37	1099.93	1134.18	1167.19	1206.35
806.84	1062.87	1060.69	1060.46	1065.43	1069.76	1071.67	1075.04	1081.09	1099.47	1133.25	1165.67	1204.26
807.003	1062.95	1060.73	1060.47	1065.42	1069.7	1071.54	1074.78	1080.81	1099	1132.34	1164.19	1202.22
807.39	1062.98	1060.79	1060.53	1065.37	1069.59	1071.35	1074.63	1080.55	1098.59	1131.58	1162.94	1200.57
807.42	1062.98	1060.85	1060.58	1065.33	1069.48	1071.14	1074.48	1080.3	1098.17	1130.8	1161.7	1198.92
807.838	1062.97	1060.88	1060.64	1065.28	1069.38	1070.94	1074.32	1080.04	1097.75	1130.04	1160.48	1197.29
807.94	1062.94	1060.91	1060.7	1065.22	1069.27	1070.73	1074.17	1079.78	1097.34	1129.28	1159.29	1195.7
808.255	1062.92	1060.93	1060.75	1065.17	1069.17	1070.52	1074.02	1079.53	1096.92	1128.52	1158.09	1194.08
808.49	1062.89	1060.95	1060.81	1065.11	1069.07	1070.32	1073.86	1079.28	1096.51	1127.77	1156.91	1192.5
808.672	1062.87	1060.96	1060.87	1065.05	1068.97	1070.12	1073.71	1079.03	1096.09	1127.01	1155.71	1190.89
809.04	1062.84	1060.97	1060.93	1064.99	1068.87	1069.91	1073.55	1078.77	1095.67	1126.25	1154.51	1189.28
809.09	1062.82	1060.98	1060.99	1064.93	1068.77	1069.71	1073.4	1078.53	1095.26	1125.5	1153.34	1187.71
809.507	1062.8	1060.99	1061.05	1064.87	1068.67	1069.5	1073.25	1078.28	1094.85	1124.75	1152.15	1186.11
809.59	1062.78	1061.01	1061.11	1064.8	1068.56	1069.3	1073.1	1078.03	1094.43	1123.99	1150.97	1184.52
809.924	1062.75	1061.02	1061.17	1064.74	1068.46	1069.09	1072.95	1077.79	1094.03	1123.26	1149.81	1182.97
810.14	1062.73	1061.04	1061.23	1064.67	1068.36	1068.88	1072.81	1077.54	1093.61	1122.51	1148.63	1181.39
810.342	1062.71	1061.05	1061.29	1064.6	1068.26	1068.68	1072.67	1077.3	1093.21	1121.78	1147.47	1179.84
810.69	1062.69	1061.07	1061.35	1064.53	1068.16	1068.47	1072.53	1077.06	1092.8	1121.03	1146.3	1178.28
810.759	1062.67	1061.09	1061.41	1064.46	1068.05	1068.26	1072.39	1076.82	1092.4	1120.31	1145.15	1176.74
811.176	1062.64	1061.11	1061.48	1064.39	1067.95	1068.05	1072.25	1076.57	1091.99	1119.57	1143.99	1175.19
811.24	1062.61	1061.13	1061.54	1064.32	1067.84	1067.84	1072.12	1076.33	1091.58	1118.83	1142.83	1173.64
811.594	1062.59	1061.16	1061.6	1064.25	1067.74	1067.63	1071.99	1076.1	1091.18	1118.12	1141.69	1172.13
811.79	1062.56	1061.18	1061.67	1064.18	1067.63	1067.41	1071.86	1075.85	1090.77	1117.39	1140.54	1170.59
812.011	1062.52	1061.21	1061.73	1064.11	1067.52	1067.2	1071.73	1075.62	1090.38	1116.68	1139.41	1169.09
812.34	1062.49	1061.24	1061.8	1064.04	1067.41	1066.98	1071.61	1075.38	1089.97	1115.95	1138.26	1167.57
812.428	1062.45	1061.27	1061.87	1063.97	1067.3	1066.76	1071.49	1075.14	1089.57	1115.24	1137.14	1166.08
812.846	1062.41	1061.3	1061.93	1063.9	1067.19	1066.54	1071.37	1074.9	1089.17	1114.53	1136.01	1164.57
812.89	1062.36	1061.33	1062	1063.83	1067.07	1066.31	1071.25	1074.67	1088.77	1113.82	1134.89	1163.09
813.263	1062.32	1061.36	1062.07	1063.75	1066.96	1066.09	1071.13	1074.43	1088.36	1113.11	1133.77	1161.59
813.44	1062.26	1061.39	1062.14	1063.68	1066.84	1065.86	1071.02	1074.19	1087.97	1112.41	1132.66	1160.13
813.68	1062.21	1061.42	1062.21	1063.61	1066.73	1065.63	1070.91	1073.95	1087.56	1111.7	1131.54	1158.64
813.99	1062.15	1061.45	1062.28	1063.54	1066.61	1065.4	1070.79	1073.72	1087.17	1111.01	1130.45	1157.19
814.098	1062.08	1061.48	1062.35	1063.47	1066.49	1065.16	1070.68	1073.48	1086.76	1110.3	1129.33	1155.71
814.515	1062.02	1061.51	1062.42	1063.4	1066.37	1064.93	1070.57	1073.24	1086.36	1109.61	1128.25	1154.27
814.54	1061.95	1061.53	1062.49	1063.33	1066.26	1064.69	1070.47	1073	1085.97	1108.92	1127.16	1152.83
814.933	1061.87	1061.56	1062.56	1063.25	1066.13	1064.45	1070.36	1072.76	1085.56	1108.22	1126.07	1151.37
815.09	1061.79	1061.59	1062.63	1063.18	1066.02	1064.21	1070.25	1072.53	1085.17	1107.54	1124.99	1149.94
815.35	1061.7	1061.61	1062.71	1063.11	1065.89	1063.97	1070.14	1072.29	1084.76	1106.84	1123.9	1148.49
815.63	1061.62	1061.64	1062.78	1063.04	1065.77	1063.73	1070.04	1072.05	1084.37	1106.16	1122.83	1147.08
815.767	1061.52	1061.66	1062.85	1062.96	1065.65	1063.48	1069.94	1071.81	1083.96	1105.46	1121.75	1145.64
816.18
816.185
816.602
816.73
817.019
817.28
817.437
817.83
817.854
818.271
818.38
818.689
818.93
819.106
819.48
819.523
819.941
820.03
820.358
820.57
820.775
821.12
821.193
821.61
821.67
822.027
822.22
822.445
822.77
822.862
823.279
823.32
823.697
823.86
824.114
824.41
824.532
824.949
824.96
825.366
825.51
825.784
826.06
826.201
826.6
826.618
827.036
827.15
827.7
828.25
828.79
829.34
829.89
830.44
830.98
831.53
832.08
832.63
833.17
833.72
834.27
834.81
835.36
835.91
836.45
837
837.55
838.09
838.64
839.19
839.73
840.28
840.82
841.37
841.92
842.46
843.01
843.55
844.1
844.64
845.19
845.74
846.28
846.83
847.37
847.92
848.46
849.01
849.55
850.1
850.64
851.19
851.73
852.28
852.82
853.37
853.91
854.46
855
855.54
856.09
856.63
857.18
857.72
858.26
858.81
859.35
859.9
860.44
860.98
861.53
862.07
862.61
863.16
863.7
864.24
864.79
865.33
865.87
866.42
866.96
867.5
868.04
868.59
869.13
869.67
870.22
870.76
871.3
871.84
872.38
872.93
873.47
874.01
874.55
875.1
875.64
876.18
876.72
877.26
877.8
878.35
878.89
879.43
879.97
880.51
881.05
881.59
882.13
882.68
883.22
883.76
884.3
884.84
885.38
885.92
886.46
887
887.54
888.08
888.62
889.16
889.7
890.24
890.78
891.32
891.86
892.4
892.94
893.48
894.02
894.56
895.1
895.64
896.18
896.72
897.26
897.8
898.34
898.88
899.41
899.95
900.49
901.03
901.57
902.11
902.65
903.18
903.72
904.26
904.8
905.34
905.88
906.41
906.95
907.49
908.03
908.57
909.1
909.64
910.18
910.72
911.25
911.79
912.33
912.87
913.4
913.94
914.48
915.02
915.55
916.09
916.63
917.16
917.7
918.24
918.77
919.31
919.85
920.38
920.92
921.45
921.99
922.53
923.06
923.6
924.14
924.67
925.21
925.74
926.28
926.81
927.35
927.89
928.42
928.96
929.49
930.03
930.56
931.1
931.63
932.17
932.7
933.24
933.77
934.31
934.84
935.37
935.91
936.44
936.98
937.51
938.05

## Sheet: Fig.2c
P/GPa	ML	P/GPa	PL-Run1	P/GPa	PL-Run2
0.4	0	0.1	0.25	0.2	0.13191
0.6	0.04246	0.8	0.18299	0.7	0.08538
0.7	0.23158	1.7	0.17813	1.8	0.03922
0.9	0.51239	2.6	0.16352	2.6	0.05098
1.2	0.94606	3.5	0.20343	3.9	0
1.5	1	4.5	0.27672	4.9	0.05105
1.7	0.56836	5.4	0.35185	5.9	0.15419
2.2	0.29619	6.7	0.43485	7.4	0.21418
2.9	0.2429	7.9	0.63789	10	0.70675
3.4	0.17923	9.5	0.87968	10.5	0.74535
3.8	0.11395	10.8	0.94959	11.5	0.83572
4.2	0.05546	11.7	1	12.3	0.98493
4.7	0.03587			13	1
5.1	0.03266
5.4	0.03013
5.7	0.02379

## Sheet: Fig.2d
P/GPa	PL1-peak position	P/GPa	PL2-peak position	P/GPa	ML-peak position
0.1	637	0.2	643	0.57	592.8
0.8	641	0.7	645.3	0.73	593.4
1.7	649	1.8	651.26	0.93	594.17
2.6	653	2.6	655.4	1.17	595.6
3.5	660	3.9	661.3	1.46	597.6
4.5	665	4.9	668.4	1.69	600.56
5.4	672.56	5.9	672.49	2.21	604.6
6.7	677	7.4	677.2	2.86	608.1
7.9	683	10	699.6	3.43	612.4
9.5	690.66	10.5	702	3.83	616.6
10.8	695.61	11.5	712	4.2	620.6
11.7	698			4.7	622.4
				5.12	624.8
				5.43	627.1

## Sheet: Fig.2e
Time	0.7	Time	1.6	Time	2.3	Time	2.7	Time	3.1
0	0	0	0.000453515	0	0.000697837	0	0	0	0.000447728
0.01	0.0034	0.01	0.00227	0.01	0.000697837	0.01	0.000334001	0.01	0
0.02	0.00217	0.02	0.000151172	0.02	0.000348918	0.02	0.000334001	0.02	0.000223864
0.03	0.00278	0.03	0.00106	0.03	0.00105	0.03	0.000334001	0.03	0.000223864
0.04	0.00186	0.04	0.00106	0.04	0	0.04	0.000501002	0.04	0.000447728
0.05	0.00464	0.05	0.000302343	0.05	0.00105	0.05	0.000167001	0.05	0.000447728
0.06	0.00247	0.06	0	0.06	0.00105	0.06	0.000501002	0.06	0
0.07	0.0034	0.07	0	0.07	0.000348918	0.07	0.000167001	0.07	0.00134
0.08	0.00247	0.08	0.000604686	0.08	0.00174	0.08	0	0.08	0.000895456
0.09	0.00155	0.09	0.00227	0.09	0.000348918	0.09	0.000334001	0.09	0
0.1	0.00217	0.1	0.00181	0.1	0.00105	0.1	0.000167001	0.1	0.000223864
0.11	0.00247	0.11	0.00317	0.11	0.000348918	0.11	0	0.11	0.000447728
0.12	0.00371	0.12	0.00333	0.12	0.0014	0.12	0	0.12	0.000671592
0.13	0.00247	0.13	0.00499	0.13	0	0.13	0.000167001	0.13	0.000223864
0.14	0.00371	0.14	0.00711	0.14	0.0014	0.14	0.000334001	0.14	0.000447728
0.15	0.00402	0.15	0.00983	0.15	0.000697837	0.15	0.000167001	0.15	0
0.16	0.00433	0.16	0.01436	0.16	0.0014	0.16	0.000501002	0.16	0
0.17	0.00495	0.17	0.01618	0.17	0.00105	0.17	0.0015	0.17	0.000671592
0.18	0.00247	0.18	0.01738	0.18	0.000697837	0.18	0.001	0.18	0.000447728
0.19	0.00526	0.19	0.01391	0.19	0.000697837	0.19	0.000835003	0.19	0.000223864
0.2	0.00402	0.2	0.01844	0.2	0.0014	0.2	0.00167	0.2	0.000447728
0.21	0.00402	0.21	0.01738	0.21	0.00174	0.21	0.0015	0.21	0.000447728
0.22	0.00433	0.22	0.01633	0.22	0.000697837	0.22	0.00117	0.22	0.000895456
0.23	0.00619	0.23	0.02132	0.23	0.000697837	0.23	0.0015	0.23	0.000223864
0.24	0.00557	0.24	0.0195	0.24	0.0014	0.24	0.00317	0.24	0.000671592
0.25	0.00495	0.25	0.01618	0.25	0.000348918	0.25	0.00334	0.25	0.00201
0.26	0.00464	0.26	0.01497	0.26	0.00174	0.26	0.00434	0.26	0.000671592
0.27	0.00959	0.27	0.01315	0.27	0.00174	0.27	0.00618	0.27	0.00336
0.28	0.00928	0.28	0.01436	0.28	0.00279	0.28	0.00852	0.28	0.00201
0.29	0.00495	0.29	0.01285	0.29	0.00349	0.29	0.00919	0.29	0.00425
0.3	0.00773	0.3	0.0133	0.3	0.00419	0.3	0.0152	0.3	0.0056
0.31	0.00742	0.31	0.01421	0.31	0.00419	0.31	0.01637	0.31	0.00784
0.32	0.00959	0.32	0.0133	0.32	0.00733	0.32	0.02438	0.32	0.01052
0.33	0.00619	0.33	0.01345	0.33	0.01047	0.33	0.02906	0.33	0.01433
0.34	0.00866	0.34	0.01058	0.34	0.01186	0.34	0.04242	0.34	0.01948
0.35	0.00526	0.35	0.01179	0.35	0.01465	0.35	0.05661	0.35	0.02642
0.36	0.01052	0.36	0.01255	0.36	0.02094	0.36	0.081	0.36	0.02507
0.37	0.00711	0.37	0.01406	0.37	0.01605	0.37	0.12943	0.37	0.03425
0.38	0.00866	0.38	0.01209	0.38	0.015	0.38	0.18871	0.38	0.04321
0.39	0.0068	0.39	0.01618	0.39	0.01954	0.39	0.27271	0.39	0.05306
0.4	0.00959	0.4	0.01663	0.4	0.02094	0.4	0.35421	0.4	0.07141
0.41	0.00711	0.41	0.02071	0.41	0.02512	0.41	0.46343	0.41	0.09358
0.42	0.00866	0.42	0.0189	0.42	0.02338	0.42	0.56229	0.42	0.11798
0.43	0.00959	0.43	0.02026	0.43	0.02756	0.43	0.68403	0.43	0.12917
0.44	0.0099	0.44	0.02812	0.44	0.02652	0.44	0.77789	0.44	0.16163
0.45	0.01114	0.45	0.03265	0.45	0.02756	0.45	0.88861	0.45	0.18984
0.46	0.01083	0.46	0.04051	0.46	0.03419	0.46	0.95741	0.46	0.19767
0.47	0.01114	0.47	0.04792	0.47	0.03489	0.47	0.97979	0.47	0.22163
0.48	0.01299	0.48	0.05336	0.48	0.03105	0.48	1	0.48	0.23461
0.49	0.01732	0.49	0.05971	0.49	0.03489	0.49	0.98246	0.49	0.2655
0.5	0.01175	0.5	0.06107	0.5	0.03978	0.5	0.97629	0.5	0.30132
0.51	0.01083	0.51	0.06425	0.51	0.04361	0.51	0.92702	0.51	0.3246
0.52	0.01423	0.52	0.06138	0.52	0.05129	0.52	0.86323	0.52	0.40363
0.53	0.01052	0.53	0.06984	0.53	0.05583	0.53	0.8173	0.53	0.47571
0.54	0.01392	0.54	0.06848	0.54	0.0799	0.54	0.79476	0.54	0.60712
0.55	0.01237	0.55	0.07664	0.55	0.11445	0.55	0.74065	0.55	0.69465
0.56	0.01237	0.56	0.078	0.56	0.14585	0.56	0.68938	0.56	0.77233
0.57	0.01608	0.57	0.0845	0.57	0.19609	0.57	0.64696	0.57	0.8715
0.58	0.01639	0.58	0.08284	0.58	0.28297	0.58	0.58851	0.58	0.93127
0.59	0.01516	0.59	0.08662	0.59	0.38241	0.59	0.52338	0.59	0.97045
0.6	0.01918	0.6	0.09055	0.6	0.48151	0.6	0.47946	0.6	1
0.61	0.0167	0.61	0.10234	0.61	0.59211	0.61	0.42568	0.61	0.99933
0.62	0.01918	0.62	0.1028	0.62	0.66853	0.62	0.37859	0.62	0.9812
0.63	0.01608	0.63	0.10733	0.63	0.71947	0.63	0.34102	0.63	0.98791
0.64	0.01392	0.64	0.11595	0.64	0.77111	0.64	0.30244	0.64	0.95321
0.65	0.01763	0.65	0.11489	0.65	0.78716	0.65	0.26787	0.65	0.94896
0.66	0.01856	0.66	0.12532	0.66	0.79414	0.66	0.24365	0.66	0.8959
0.67	0.01825	0.67	0.12018	0.67	0.73796	0.67	0.2146	0.67	0.87441
0.68	0.0167	0.68	0.12336	0.68	0.71633	0.68	0.20357	0.68	0.83971
0.69	0.01392	0.69	0.13832	0.69	0.66574	0.69	0.18921	0.69	0.77099
0.7	0.02567	0.7	0.12986	0.7	0.60537	0.7	0.17168	0.7	0.77099
0.71	0.02165	0.71	0.1415	0.71	0.59177	0.71	0.16633	0.71	0.70965
0.72	0.01763	0.72	0.14271	0.72	0.57258	0.72	0.15965	0.72	0.67002
0.73	0.01763	0.73	0.14376	0.73	0.50768	0.73	0.13811	0.73	0.60667
0.74	0.02134	0.74	0.15163	0.74	0.47767	0.74	0.14228	0.74	0.55966
0.75	0.01547	0.75	0.15314	0.75	0.47906	0.75	0.1523	0.75	0.50034
0.76	0.02258	0.76	0.15556	0.76	0.41661	0.76	0.14596	0.76	0.47011
0.77	0.01918	0.77	0.16992	0.77	0.41172	0.77	0.1513	0.77	0.4287
0.78	0.02196	0.78	0.16478	0.78	0.39323	0.78	0.17351	0.78	0.39467
0.79	0.01701	0.79	0.16357	0.79	0.3859	0.79	0.19589	0.79	0.36333
0.8	0.0198	0.8	0.16599	0.8	0.38032	0.8	0.21743	0.8	0.32863
0.81	0.02629	0.81	0.1811	0.81	0.35904	0.81	0.24466	0.81	0.32013
0.82	0.02753	0.82	0.17899	0.82	0.35764	0.82	0.27722	0.82	0.32908
0.83	0.02722	0.83	0.18579	0.83	0.35904	0.83	0.3158	0.83	0.34632
0.84	0.02103	0.84	0.17687	0.84	0.37264	0.84	0.32365	0.84	0.34296
0.85	0.02011	0.85	0.18639	0.85	0.41696	0.85	0.33484	0.85	0.37273
0.86	0.0198	0.86	0.19728	0.86	0.46371	0.86	0.32966	0.86	0.40698
0.87	0.02567	0.87	0.19501	0.87	0.50803	0.87	0.34719	0.87	0.44124
0.88	0.02444	0.88	0.19698	0.88	0.58863	0.88	0.31597	0.88	0.46564
0.89	0.02629	0.89	0.20952	0.89	0.70621	0.89	0.29375	0.89	0.52989
0.9	0.02196	0.9	0.19652	0.9	0.81054	0.9	0.27021	0.9	0.54869
0.91	0.02258	0.91	0.21769	0.91	0.85729	0.91	0.25217	0.91	0.57533
0.92	0.02722	0.92	0.21693	0.92	0.92149	0.92	0.24198	0.92	0.57623
0.93	0.02103	0.93	0.22056	0.93	0.99302	0.93	0.19522	0.93	0.5713
0.94	0.02351	0.94	0.22434	0.94	1	0.94	0.18487	0.94	0.56996
0.95	0.02227	0.95	0.21905	0.95	0.97209	0.95	0.16967	0.95	0.5816
0.96	0.03217	0.96	0.25079	0.96	0.89498	0.96	0.15898	0.96	0.59503
0.97	0.03	0.97	0.24732	0.97	0.79937	0.97	0.14512	0.97	0.61607
0.98	0.03217	0.98	0.2458	0.98	0.7404	0.98	0.14212	0.98	0.6557
0.99	0.02413	0.99	0.25472	0.99	0.68458	0.99	0.13527	0.99	0.62951
1	0.02505	1	0.26077	1	0.61026	1	0.13126	1	0.6257
1.01	0.0198	1.01	0.24974	1.01	0.50628	1.01	0.12208	1.01	0.61383
1.02	0.02567	1.02	0.26138	1.02	0.4836	1.02	0.11774	1.02	0.61092
1.03	0.02753	1.03	0.25336	1.03	0.40649	1.03	0.11957	1.03	0.61876
1.04	0.02908	1.04	0.26002	1.04	0.39009	1.04	0.11874	1.04	0.63398
1.05	0.02567	1.05	0.2585	1.05	0.34578	1.05	0.12224	1.05	0.62391
1.06	0.03155	1.06	0.2585	1.06	0.34089	1.06	0.13343	1.06	0.63667
1.07	0.02567	1.07	0.27181	1.07	0.29728	1.07	0.16917	1.07	0.63667
1.08	0.02413	1.08	0.26682	1.08	0.27913	1.08	0.17218	1.08	0.62883
1.09	0.0331	1.09	0.26757	1.09	0.26064	1.09	0.20023	1.09	0.61406
1.1	0.02691	1.1	0.27831	1.1	0.24075	1.1	0.23898	1.1	0.64227
1.11	0.0331	1.11	0.29358	1.11	0.25401	1.11	0.26236	1.11	0.61652
1.12	0.03402	1.12	0.28995	1.12	0.23796	1.12	0.27889	1.12	0.621
1.13	0.03526	1.13	0.28647	1.13	0.23308	1.13	0.30912	1.13	0.59302
1.14	0.03712	1.14	0.29252	1.14	0.23971	1.14	0.30227	1.14	0.60398
1.15	0.03464	1.15	0.30265	1.15	0.22401	1.15	0.29876	1.15	0.60981
1.16	0.03217	1.16	0.3031	1.16	0.21528	1.16	0.30144	1.16	0.60958
1.17	0.0331	1.17	0.30174	1.17	0.23901	1.17	0.27705	1.17	0.63465
1.18	0.03186	1.18	0.31051	1.18	0.22854	1.18	0.25033	1.18	0.58831
1.19	0.03155	1.19	0.3031	1.19	0.23447	1.19	0.22094	1.19	0.59682
1.2	0.03279	1.2	0.31474	1.2	0.23936	1.2	0.19522	1.2	0.59749
1.21	0.03588	1.21	0.3223	1.21	0.28472	1.21	0.18671	1.21	0.59704
1.22	0.04207	1.22	0.32668	1.22	0.32031	1.22	0.15564	1.22	0.56324
1.23	0.03712	1.23	0.31731	1.23	0.36602	1.23	0.16082	1.23	0.58675
1.24	0.03681	1.24	0.31943	1.24	0.44627	1.24	0.14663	1.24	0.57018
1.25	0.03712	1.25	0.31489	1.25	0.51989	1.25	0.13828	1.25	0.58988
1.26	0.0331	1.26	0.32577	1.26	0.57781	1.26	0.12224	1.26	0.60421
1.27	0.03433	1.27	0.32411	1.27	0.60921	1.27	0.12108	1.27	0.56503
1.28	0.03341	1.28	0.30627	1.28	0.6462	1.28	0.12759	1.28	0.55832
1.29	0.03866	1.29	0.31489	1.29	0.65178	1.29	0.11156	1.29	0.57824
1.3	0.03681	1.3	0.31051	1.3	0.68109	1.3	0.10872	1.3	0.5666
1.31	0.03959	1.31	0.3093	1.31	0.60468	1.31	0.10805	1.31	0.58137
1.32	0.0365	1.32	0.30537	1.32	0.58444	1.32	0.11039	1.32	0.57936
1.33	0.03897	1.33	0.3031	1.33	0.50558	1.33	0.11289	1.33	0.56033
1.34	0.04207	1.34	0.32577	1.34	0.47802	1.34	0.12124	1.34	0.56951
1.35	0.03217	1.35	0.32169	1.35	0.43022	1.35	0.1346	1.35	0.54981
1.36	0.03835	1.36	0.32018	1.36	0.36078	1.36	0.14212	1.36	0.54265
1.37	0.03928	1.37	0.33515	1.37	0.33915	1.37	0.17635	1.37	0.53436
1.38	0.04423	1.38	0.32336	1.38	0.31124	1.38	0.20524	1.38	0.50907
1.39	0.05165	1.39	0.34573	1.39	0.31856	1.39	0.23814	1.39	0.51287
1.4	0.03928	1.4	0.34512	1.4	0.2896	1.4	0.27639	1.4	0.47571
1.41	0.04578	1.41	0.35057	1.41	0.24948	1.41	0.28206	1.41	0.46877
1.42	0.03897	1.42	0.35102	1.42	0.25471	1.42	0.29826	1.42	0.48064
1.43	0.04732	1.43	0.37899	1.43	0.23761	1.43	0.28691	1.43	0.46273
1.44	0.04856	1.44	0.37778	1.44	0.20586	1.44	0.28407	1.44	0.44974
1.45	0.05011	1.45	0.37974	1.45	0.20935	1.45	0.27271	1.45	0.43721
1.46	0.04578	1.46	0.38912	1.46	0.19679	1.46	0.24766	1.46	0.41101
1.47	0.04238	1.47	0.40227	1.47	0.19853	1.47	0.24215	1.47	0.42086
1.48	0.05289	1.48	0.41602	1.48	0.19679	1.48	0.21042	1.48	0.40363
1.49	0.05042	1.49	0.42646	1.49	0.18423	1.49	0.19739	1.49	0.38258
1.5	0.03928	1.5	0.42434	1.5	0.19121	1.5	0.17786	1.5	0.36467
1.51	0.0498	1.51	0.44505	1.51	0.19191	1.51	0.16015	1.51	0.31811
1.52	0.05196	1.52	0.44853	1.52	0.20133	1.52	0.14896	1.52	0.29752
1.53	0.04547	1.53	0.45427	1.53	0.20028	1.53	0.14329	1.53	0.26282
1.54	0.05104	1.54	0.45034	1.54	0.22296	1.54	0.12642	1.54	0.25252
1.55	0.04732	1.55	0.45865	1.55	0.22924	1.55	0.12124	1.55	0.22252
1.56	0.04887	1.56	0.46697	1.56	0.25262	1.56	0.1144	1.56	0.18894
1.57	0.05104	1.57	0.46138	1.57	0.27913	1.57	0.11005	1.57	0.17887
1.58	0.05135	1.58	0.45684	1.58	0.3374	1.58	0.10955	1.58	0.16185
1.59	0.04887	1.59	0.46349	1.59	0.41556	1.59	0.11456	1.59	0.16812
1.6	0.05815	1.6	0.45986	1.6	0.43475	1.6	0.09987	1.6	0.14663
1.61	0.05753	1.61	0.47725	1.61	0.52722	1.61	0.11156	1.61	0.12514
1.62	0.05568	1.62	0.47861	1.62	0.57955	1.62	0.10404	1.62	0.13812
1.63	0.05475	1.63	0.4969	1.63	0.60363	1.63	0.11456	1.63	0.12917
1.64	0.05382	1.64	0.50582	1.64	0.60433	1.64	0.12375	1.64	0.11081
1.65	0.0566	1.65	0.52336	1.65	0.60851	1.65	0.14245	1.65	0.11104
1.66	0.06403	1.66	0.52275	1.66	0.5478	1.66	0.1675	1.66	0.11305
1.67	0.05444	1.67	0.52411	1.67	0.51849	1.67	0.19105	1.67	0.10298
1.68	0.05815	1.68	0.52668	1.68	0.46964	1.68	0.21276	1.68	0.11641
1.69	0.05506	1.69	0.55933	1.69	0.4501	1.69	0.24299	1.69	0.10253
1.7	0.05351	1.7	0.57475	1.7	0.38137	1.7	0.26687	1.7	0.11417
1.71	0.05042	1.71	0.59063	1.71	0.35136	1.71	0.2809	1.71	0.1229
1.72	0.06557	1.72	0.59667	1.72	0.30914	1.72	0.31045	1.72	0.12872
1.73	0.06434	1.73	0.60181	1.73	0.29065	1.73	0.28691	1.73	0.14932
1.74	0.06496	1.74	0.61149	1.74	0.306	1.74	0.27856	1.74	0.16521
1.75	0.06279	1.75	0.63915	1.75	0.24983	1.75	0.25701	1.75	0.20148
1.76	0.0665	1.76	0.63008	1.76	0.24599	1.76	0.23063	1.76	0.22342
1.77	0.06279	1.77	0.63658	1.77	0.22191	1.77	0.22211	1.77	0.25677
1.78	0.07052	1.78	0.62842	1.78	0.2083	1.78	0.1999	1.78	0.29729
1.79	0.06743	1.79	0.6381	1.79	0.22156	1.79	0.1852	1.79	0.30938
1.8	0.06774	1.8	0.63613	1.8	0.21424	1.8	0.16483	1.8	0.33938
1.81	0.06836	1.81	0.6458	1.81	0.20377	1.81	0.14279	1.81	0.32975
1.82	0.06124	1.82	0.61754	1.82	0.18632	1.82	0.13778	1.82	0.35415
1.83	0.07052	1.83	0.64157	1.83	0.19435	1.83	0.12325	1.83	0.34721
1.84	0.06867	1.84	0.65563	1.84	0.194	1.84	0.11941	1.84	0.34318
1.85	0.06743	1.85	0.66682	1.85	0.18981	1.85	0.11573	1.85	0.34699
1.86	0.06681	1.86	0.66697	1.86	0.20028	1.86	0.11273	1.86	0.35482
1.87	0.08042	1.87	0.66274	1.87	0.18528	1.87	0.10237	1.87	0.34744
1.88	0.07114	1.88	0.67498	1.88	0.19958	1.88	0.1002	1.88	0.33333
1.89	0.07733	1.89	0.68254	1.89	0.20656	1.89	0.10237	1.89	0.3499
1.9	0.07547	1.9	0.70159	1.9	0.20551	1.9	0.09953	1.9	0.35191
1.91	0.08475	1.91	0.70355	1.91	0.23692	1.91	0.11273	1.91	0.33781
1.92	0.0764	1.92	0.70295	1.92	0.28227	1.92	0.10154	1.92	0.32102
1.93	0.08382	1.93	0.72411	1.93	0.31891	1.93	0.10538	1.93	0.28005
1.94	0.08537	1.94	0.75223	1.94	0.37264	1.94	0.12241	1.94	0.26707
1.95	0.08444	1.95	0.75616	1.95	0.44836	1.95	0.14279	1.95	0.22006
1.96	0.07393	1.96	0.77218	1.96	0.49756	1.96	0.1645	1.96	0.19969
1.97	0.08475	1.97	0.79698	1.97	0.52198	1.97	0.1857	1.97	0.18088
1.98	0.07887	1.98	0.78896	1.98	0.57641	1.98	0.21961	1.98	0.16387
1.99	0.0829	1.99	0.80922	1.99	0.57781	1.99	0.23864	1.99	0.14394
2	0.08815	2	0.80786	2	0.57118	2	0.26236	2	0.13365
2.01	0.08444	2.01	0.81738	2.01	0.55443	2.01	0.27321	2.01	0.12872
2.02	0.09341	2.02	0.82011	2.02	0.48604	2.02	0.26069	2.02	0.1088
2.03	0.10331	2.03	0.82313	2.03	0.45394	2.03	0.25685	2.03	0.11193
2.04	0.09589	2.04	0.82313	2.04	0.41033	2.04	0.25284	2.04	0.08955
2.05	0.09434	2.05	0.79607	2.05	0.37055	2.05	0.22445	2.05	0.09178
2.06	0.09248	2.06	0.82661	2.06	0.34229	2.06	0.20925	2.06	0.08596
2.07	0.10331	2.07	0.81119	2.07	0.30426	2.07	0.18821	2.07	0.08373
2.08	0.10053	2.08	0.82056	2.08	0.2732	2.08	0.168	2.08	0.07902
2.09	0.10084	2.09	0.8198	2.09	0.2596	2.09	0.15314	2.09	0.06917
2.1	0.10145	2.1	0.82283	2.1	0.26971	2.1	0.13427	2.1	0.06649
2.11	0.09681	2.11	0.81829	2.11	0.22121	2.11	0.12208	2.11	0.06335
2.12	0.11506	2.12	0.83537	2.12	0.21842	2.12	0.11172	2.12	0.05798
2.13	0.10084	2.13	0.83825	2.13	0.21284	2.13	0.1169	2.13	0.06111
2.14	0.10486	2.14	0.86168	2.14	0.19888	2.14	0.12308	2.14	0.0544
2.15	0.10764	2.15	0.86576	2.15	0.20342	2.15	0.09836	2.15	0.05306
2.16	0.11042	2.16	0.87377	2.16	0.20691	2.16	0.09352	2.16	0.05485
2.17	0.09187	2.17	0.8771	2.17	0.18248	2.17	0.08968	2.17	0.0591
2.18	0.103	2.18	0.88617	2.18	0.18248	2.18	0.09603	2.18	0.04724
2.19	0.10176	2.19	0.89403	2.19	0.18074	2.19	0.09269	2.19	0.04791
2.2	0.11352	2.2	0.91187	2.2	0.17725	2.2	0.08901	2.2	0.04813
2.21	0.1129	2.21	0.92184	2.21	0.19191	2.21	0.09218	2.21	0.0441
2.22	0.11444	2.22	0.92215	2.22	0.20133	2.22	0.09202	2.22	0.04343
2.23	0.11135	2.23	0.91066	2.23	0.19086	2.23	0.09953	2.23	0.04477
2.24	0.11383	2.24	0.94754	2.24	0.20237	2.24	0.10989	2.24	0.04231
2.25	0.12372	2.25	0.93167	2.25	0.22575	2.25	0.12224	2.25	0.04074
2.26	0.11878	2.26	0.93772	2.26	0.27355	2.26	0.15531	2.26	0.04835
2.27	0.12341	2.27	0.93485	2.27	0.291	2.27	0.17669	2.27	0.04567
2.28	0.11537	2.28	0.93968	2.28	0.36322	2.28	0.18621	2.28	0.0497
2.29	0.13888	2.29	0.96447	2.29	0.41172	2.29	0.21343	2.29	0.03918
2.3	0.12496	2.3	0.91958	2.3	0.44417	2.3	0.24215	2.3	0.04276
2.31	0.12403	2.31	0.91958	2.31	0.49302	2.31	0.24115	2.31	0.03828
2.32	0.12805	2.32	0.89751	2.32	0.52024	2.32	0.23831	2.32	0.04388
2.33	0.13672	2.33	0.8898	2.33	0.54396	2.33	0.22328	2.33	0.04209
2.34	0.11785	2.34	0.88541	2.34	0.5335	2.34	0.21543	2.34	0.03716
2.35	0.11939	2.35	0.90763	2.35	0.5314	2.35	0.20124	2.35	0.05126
2.36	0.13177	2.36	0.8836	2.36	0.49058	2.36	0.17017	2.36	0.05261
2.37	0.13269	2.37	0.89599	2.37	0.46162	2.37	0.15581	2.37	0.05373
2.38	0.12898	2.38	0.91111	2.38	0.40405	2.38	0.1346	2.38	0.06447
2.39	0.13208	2.39	0.89856	2.39	0.36253	2.39	0.1336	2.39	0.06716
2.4	0.13362	2.4	0.88874	2.4	0.34124	2.4	0.11924	2.4	0.07164
2.41	0.13764	2.41	0.90703	2.41	0.31124	2.41	0.10237	2.41	0.07835
2.42	0.14661	2.42	0.90325	2.42	0.25855	2.42	0.09319	2.42	0.10051
2.43	0.14692	2.43	0.90461	2.43	0.2589	2.43	0.09486	2.43	0.10768
2.44	0.14661	2.44	0.88949	2.44	0.25017	2.44	0.08233	2.44	0.10454
2.45	0.15125	2.45	0.93167	2.45	0.2418	2.45	0.0845	2.45	0.14014
2.46	0.16796	2.46	0.935	2.46	0.21703	2.46	0.08083	2.46	0.15469
2.47	0.1395	2.47	0.93998	2.47	0.2104	2.47	0.06914	2.47	0.16857
2.48	0.16301	2.48	0.95283	2.48	0.18876	2.48	0.06814	2.48	0.1782
2.49	0.16115	2.49	0.95163	2.49	0.20551	2.49	0.07582	2.49	0.17976
2.5	0.16239	2.5	0.95707	2.5	0.18353	2.5	0.0678	2.5	0.17931
2.51	0.15558	2.51	0.95767	2.51	0.17306	2.51	0.06179	2.51	0.16409
2.52	0.1627	2.52	1	2.52	0.18667	2.52	0.06162	2.52	0.1585
2.53	0.16734	2.53	0.96432	2.53	0.17934	2.53	0.06463	2.53	0.14171
2.54	0.15868	2.54	0.9802	2.54	0.16992	2.54	0.05478	2.54	0.12424
2.55	0.16517	2.55	0.97188	2.55	0.17865	2.55	0.05411	2.55	0.11305
2.56	0.14569	2.56	0.95828	2.56	0.18528	2.56	0.05494	2.56	0.10029
2.57	0.17321	2.57	0.94694	2.57	0.16783	2.57	0.05862	2.57	0.08708
2.58	0.17631	2.58	0.96372	2.58	0.18946	2.58	0.0506	2.58	0.08081
2.59	0.17569	2.59	0.89962	2.59	0.19435	2.59	0.05077	2.59	0.07723
2.6	0.19146	2.6	0.91701	2.6	0.22401	2.6	0.05444	2.6	0.07231
2.61	0.18126	2.61	0.91051	2.61	0.25262	2.61	0.05962	2.61	0.05641
2.62	0.19517	2.62	0.8969	2.62	0.29414	2.62	0.05661	2.62	0.05731
2.63	0.1828	2.63	0.91504	2.63	0.32798	2.63	0.0648	2.63	0.05082
2.64	0.19023	2.64	0.90642	2.64	0.3866	2.64	0.06196	2.64	0.04992
2.65	0.18435	2.65	0.91731	2.65	0.42428	2.65	0.07214	2.65	0.05126
2.66	0.18095	2.66	0.91791	2.66	0.49791	2.66	0.06713	2.66	0.05328
2.67	0.19827	2.67	0.9229	2.67	0.49756	2.67	0.08851	2.67	0.04276
2.68	0.19239	2.68	0.92517	2.68	0.51361	2.68	0.10204	2.68	0.04522
2.69	0.19981	2.69	0.93197	2.69	0.51082	2.69	0.12174	2.69	0.03179
2.7	0.20353	2.7	0.92562	2.7	0.46755	2.7	0.13043	2.7	0.03694
2.71	0.18992	2.71	0.91444	2.71	0.44278	2.71	0.15782	2.71	0.03918
2.72	0.20786	2.72	0.92381	2.72	0.39986	2.72	0.16967	2.72	0.03336
2.73	0.20693	2.73	0.92577	2.73	0.35869	2.73	0.18303	2.73	0.03291
2.74	0.20786	2.74	0.95163	2.74	0.3224	2.74	0.1842	2.74	0.03403
2.75	0.23631	2.75	0.91822	2.75	0.30426	2.75	0.19222	2.75	0.03246
2.76	0.20476	2.76	0.93847	2.76	0.27774	2.76	0.18253	2.76	0.03313
2.77	0.21683	2.77	0.92834	2.77	0.24285	2.77	0.17919	2.77	0.02776
2.78	0.22858	2.78	0.89312	2.78	0.23308	2.78	0.15665	2.78	0.02216
2.79	0.2094	2.79	0.91368	2.79	0.22575	2.79	0.14446	2.79	0.02552
2.8	0.24188	2.8	0.87423	2.8	0.21319	2.8	0.13343	2.8	0.02574
2.81	0.23044	2.81	0.86364	2.81	0.19923	2.81	0.11907	2.81	0.02418
2.82	0.23662	2.82	0.87664	2.82	0.16539	2.82	0.10337	2.82	0.02418
2.83	0.23446	2.83	0.86379	2.83	0.16853	2.83	0.09436	2.83	0.02395
2.84	0.236	2.84	0.85865	2.84	0.17341	2.84	0.08651	2.84	0.0197
2.85	0.24466	2.85	0.84172	2.85	0.17725	2.85	0.08166	2.85	0.02015
2.86	0.24992	2.86	0.83311	2.86	0.15946	2.86	0.08049	2.86	0.02127
2.87	0.23972	2.87	0.84822	2.87	0.16364	2.87	0.06814	2.87	0.01992
2.88	0.2425	2.88	0.85488	2.88	0.15597	2.88	0.06546	2.88	0.01701
2.89	0.24528	2.89	0.85155	2.89	0.15911	2.89	0.06446	2.89	0.01948
2.9	0.24776	2.9	0.84112	2.9	0.15387	2.9	0.05728	2.9	0.01791
2.91	0.24807	2.91	0.86062	2.91	0.16504	2.91	0.05695	2.91	0.01746
2.92	0.24899	2.92	0.86531	2.92	0.16504	2.92	0.05261	2.92	0.01589
2.93	0.25394	2.93	0.87589	2.93	0.17446	2.93	0.04409	2.93	0.01679
2.94	0.25147	2.94	0.86667	2.94	0.17062	2.94	0.04476	2.94	0.01545
2.95	0.2756	2.95	0.86032	2.95	0.20342	2.95	0.04659	2.95	0.01455
2.96	0.27096	2.96	0.8328	2.96	0.22121	2.96	0.04242	2.96	0.01276
2.97	0.27096	2.97	0.85956	2.97	0.24983	2.97	0.03808	2.97	0.01455
2.98	0.27931	2.98	0.83658	2.98	0.30391	2.98	0.03925	2.98	0.01769
2.99	0.26199	2.99	0.82827	2.99	0.36602	2.99	0.04142	2.99	0.01142
3	0.30096	3	0.83386	3	0.35729	3	0.03524	3	0.01366
3.01	0.27993	3.01	0.81194	3.01	0.39044	3.01	0.02889	3.01	0.01589
3.02	0.30189	3.02	0.81179	3.02	0.41661	3.02	0.0344	3.02	0.01097
3.03	0.29384	3.03	0.78685	3.03	0.43754	3.03	0.03524	3.03	0.01276
3.04	0.30374	3.04	0.77853	3.04	0.43719	3.04	0.0354	3.04	0.01298
3.05	0.31086	3.05	0.77188	3.05	0.39846	3.05	0.03407	3.05	0.015
3.06	0.31983	3.06	0.75556	3.06	0.38102	3.06	0.0349	3.06	0.01075
3.07	0.30838	3.07	0.76024	3.07	0.34264	3.07	0.02906	3.07	0.01231
3.08	0.32137	3.08	0.75147	3.08	0.30635	3.08	0.02806	3.08	0.01321
3.09	0.31086	3.09	0.73545	3.09	0.2589	3.09	0.02906	3.09	0.01254
3.1	0.31828	3.1	0.74271	3.1	0.22994	3.1	0.02739	3.1	0.00806
3.11	0.32323	3.11	0.73545	3.11	0.22226	3.11	0.02689	3.11	0.00985
3.12	0.31302	3.12	0.76039	3.12	0.21668	3.12	0.02705	3.12	0.00895
3.13	0.32416	3.13	0.73666	3.13	0.20586	3.13	0.02438	3.13	0.0094
3.14	0.33344	3.14	0.76206	3.14	0.19679	3.14	0.02555	3.14	0.01052
3.15	0.33034	3.15	0.73878	3.15	0.17027	3.15	0.02622	3.15	0.00716
3.16	0.32911	3.16	0.74029	3.16	0.1612	3.16	0.02505	3.16	0.00694
3.17	0.33869	3.17	0.74966	3.17	0.14585	3.17	0.02438	3.17	0.00851
3.18	0.3588	3.18	0.7415	3.18	0.14655	3.18	0.02305	3.18	0.00649
3.19	0.35663	3.19	0.75676	3.19	0.13922	3.19	0.02305	3.19	0.0103
3.2	0.33406	3.2	0.76463	3.2	0.14027	3.2	0.02238	3.2	0.0094
3.21	0.35076	3.21	0.75828	3.21	0.14201	3.21	0.02589	3.21	0.00672
3.22	0.35045	3.22	0.74951	3.22	0.14271	3.22	0.02305	3.22	0.00851
3.23	0.35725	3.23	0.7415	3.23	0.13957	3.23	0.02021	3.23	0.00716
3.24	0.37024	3.24	0.76674	3.24	0.13154	3.24	0.02171	3.24	0.00761
3.25	0.35787	3.25	0.74074	3.25	0.13224	3.25	0.02438	3.25	0.00694
3.26	0.36468	3.26	0.73485	3.26	0.13364	3.26	0.02255	3.26	0.00918
3.27	0.39561	3.27	0.73379	3.27	0.13643	3.27	0.01921	3.27	0.00828
3.28	0.37921	3.28	0.71156	3.28	0.13573	3.28	0.02221	3.28	0.00806
3.29	0.38262	3.29	0.70582	3.29	0.15736	3.29	0.02004	3.29	0.00918
3.3	0.39035	3.3	0.66727	3.3	0.16329	3.3	0.01921	3.3	0.00604
3.31	0.41231	3.31	0.66319	3.31	0.17516	3.31	0.01971	3.31	0.01007
3.32	0.3987	3.32	0.64641	3.32	0.19086	3.32	0.01887	3.32	0.00784
3.33	0.42252	3.33	0.63326	3.33	0.24634	3.33	0.01971	3.33	0.00739
3.34	0.41819	3.34	0.63114	3.34	0.24773	3.34	0.02288	3.34	0.00784
3.35	0.42159	3.35	0.62691	3.35	0.29379	3.35	0.02371	3.35	0.0094
3.36	0.42994	3.36	0.62147	3.36	0.30042	3.36	0.02054	3.36	0.00851
3.37	0.41881	3.37	0.61995	3.37	0.30949	3.37	0.02004	3.37	0.00716
3.38	0.40643	3.38	0.60544	3.38	0.30495	3.38	0.02037	3.38	0.00985
3.39	0.41386	3.39	0.59909	3.39	0.28681	3.39	0.01921	3.39	0.00761
3.4	0.46397	3.4	0.61073	3.4	0.25506	3.4	0.02037	3.4	0.01097
3.41	0.43118	3.41	0.61224	3.41	0.21633	3.41	0.01837	3.41	0.00806
3.42	0.41942	3.42	0.60907	3.42	0.21912	3.42	0.02104	3.42	0.0103
3.43	0.46149	3.43	0.59758	3.43	0.19609	3.43	0.02355	3.43	0.01254
3.44	0.44603	3.44	0.59773	3.44	0.18946	3.44	0.02288	3.44	0.01254
3.45	0.45747	3.45	0.60741	3.45	0.17341	3.45	0.02355	3.45	0.01522
3.46	0.4386	3.46	0.6006	3.46	0.16574	3.46	0.02238	3.46	0.01567
3.47	0.46737	3.47	0.61421	3.47	0.15038	3.47	0.02204	3.47	0.01657
3.48	0.46644	3.48	0.5935	3.48	0.13817	3.48	0.02138	3.48	0.02754
3.49	0.46799	3.49	0.59819	3.49	0.12212	3.49	0.02622	3.49	0.03291
3.5	0.48933	3.5	0.61043	3.5	0.11654	3.5	0.02088	3.5	0.03739
3.51	0.4683	3.51	0.58549	3.51	0.12456	3.51	0.02221	3.51	0.04612
3.52	0.48685	3.52	0.60076	3.52	0.11096	3.52	0.02321	3.52	0.05328
3.53	0.51748	3.53	0.57929	3.53	0.10677	3.53	0.02288	3.53	0.07096
3.54	0.50108	3.54	0.57415	3.54	0.10049	3.54	0.02505	3.54	0.07835
3.55	0.49118	3.55	0.55359	3.55	0.10712	3.55	0.02639	3.55	0.09425
3.56	0.50418	3.56	0.54649	3.56	0.08479	3.56	0.02371	3.56	0.10163
3.57	0.50046	3.57	0.55147	3.57	0.08932	3.57	0.02589	3.57	0.09895
3.58	0.51995	3.58	0.5548	3.58	0.07397	3.58	0.02589	3.58	0.10119
3.59	0.545	3.59	0.52109	3.59	0.07851	3.59	0.02204	3.59	0.10253
3.6	0.52861	3.6	0.5164	3.6	0.08025	3.6	0.02221	3.6	0.08798
3.61	0.50325	3.61	0.52351	3.61	0.07258	3.61	0.02639	3.61	0.07701
3.62	0.54995	3.62	0.51262	3.62	0.07048	3.62	0.02689	3.62	0.0694
3.63	0.52892	3.63	0.52139	3.63	0.06629	3.63	0.02438	3.63	0.05574
3.64	0.55305	3.64	0.5226	3.64	0.0649	3.64	0.02488	3.64	0.05932
3.65	0.53542	3.65	0.51565	3.65	0.0642	3.65	0.02488	3.65	0.05037
3.66	0.53758	3.66	0.50491	3.66	0.06664	3.66	0.02488	3.66	0.05216
3.67	0.52985	3.67	0.50854	3.67	0.05513	3.67	0.02672	3.67	0.04253
3.68	0.55861	3.68	0.49932	3.68	0.06315	3.68	0.02789	3.68	0.0441
3.69	0.58212	3.69	0.50567	3.69	0.06009	3.69	0.02455	3.69	0.03716
3.7	0.57594	3.7	0.4904	3.7	0.05862	3.7	0.02939	3.7	0.03918
3.71	0.56604	3.71	0.49509	3.71	0.06046	3.71	0.02171	3.71	0.02888
3.72	0.59913	3.72	0.47891	3.72	0.0616	3.72	0.02488	3.72	0.02798
3.73	0.59202	3.73	0.47241	3.73	0.05443	3.73	0.02305	3.73	0.03246
3.74	0.56975	3.74	0.4836	3.74	0.05199	3.74	0.02639	3.74	0.02754
3.75	0.56727	3.75	0.47438	3.75	0.05234	3.75	0.02138	3.75	0.02216
3.76	0.57965	3.76	0.47029	3.76	0.05792	3.76	0.02438	3.76	0.02507
3.77	0.58924	3.77	0.47407	3.77	0.05234	3.77	0.02255	3.77	0.02619
3.78	0.61429	3.78	0.45457	3.78	0.05478	3.78	0.02555	3.78	0.0197
3.79	0.6146	3.79	0.45684	3.79	0.0471	3.79	0.02455	3.79	0.02171
3.8	0.62233	3.8	0.4452	3.8	0.05443	3.8	0.02388	3.8	0.02485
3.81	0.59821	3.81	0.4455	3.81	0.05338	3.81	0.02422	3.81	0.02037
3.82	0.62883	3.82	0.43175	3.82	0.0499	3.82	0.02455	3.82	0.01903
3.83	0.60625	3.83	0.41693	3.83	0.04885	3.83	0.02455	3.83	0.01948
3.84	0.62388	3.84	0.42419	3.84	0.0471	3.84	0.02071	3.84	0.01612
3.85	0.63285	3.85	0.40106	3.85	0.04745	3.85	0.01937	3.85	0.01769
3.86	0.62326	3.86	0.3994	3.86	0.04536	3.86	0.0187	3.86	0.01746
3.87	0.61924	3.87	0.41723	3.87	0.04885	3.87	0.01971	3.87	0.01455
3.88	0.648	3.88	0.40454	3.88	0.04047	3.88	0.02188	3.88	0.01724
3.89	0.64924	3.89	0.40378	3.89	0.0478	3.89	0.01971	3.89	0.01298
3.9	0.66564	3.9	0.39879	3.9	0.04827	3.9	0.01921	3.9	0.01522
3.91	0.6712	3.91	0.39229	3.91	0.0485	3.91	0.02388	3.91	0.01455
3.92	0.68265	3.92	0.40166	3.92	0.05548	3.92	0.0187	3.92	0.01478
3.93	0.68822	3.93	0.39788	3.93	0.05059	3.93	0.01887	3.93	0.01522
3.94	0.68234	3.94	0.3876	3.94	0.04431	3.94	0.01737	3.94	0.01455
3.95	0.69316	3.95	0.3805	3.95	0.05094	3.95	0.01587	3.95	0.01119
3.96	0.70987	3.96	0.3876	3.96	0.04885	3.96	0.01587	3.96	0.01209
3.97	0.70213	3.97	0.37234	3.97	0.04745	3.97	0.02138	3.97	0.01164
3.98	0.70739	3.98	0.37506	3.98	0.05024	3.98	0.01653	3.98	0.01007
3.99	0.73554	3.99	0.3681	3.99	0.05525	3.99	0.01653	3.99	0.0103
4	0.71327	4	0.36402	4	0.05513	4	0.01904	4	0.0141
4.01	0.72348	4.01	0.34074	4.01	0.05176	4.01	0.01403	4.01	0.00828
4.02	0.72069	4.02	0.33031	4.02	0.05443	4.02	0.01436	4.02	0.01142
4.03	0.7377	4.03	0.29826	4.03	0.05687	4.03	0.01536	4.03	0.01007
4.04	0.73337	4.04	0.30174	4.04	0.06315	4.04	0.01403	4.04	0.00985
4.05	0.7241	4.05	0.29131	4.05	0.05967	4.05	0.01436	4.05	0.01052
4.06	0.68791	4.06	0.27528	4.06	0.06455	4.06	0.0152	4.06	0.0094
4.07	0.74606	4.07	0.26682	4.07	0.06455	4.07	0.0147	4.07	0.00806
4.08	0.73121	4.08	0.26349	4.08	0.06943	4.08	0.0162	4.08	0.0094
4.09	0.721	4.09	0.26727	4.09	0.06455	4.09	0.01353	4.09	0.00806
4.1	0.74142	4.1	0.25896	4.1	0.06909	4.1	0.01169	4.1	0.0047
4.11	0.72007	4.11	0.22948	4.11	0.06211	4.11	0.01319	4.11	0.00873
4.12	0.7507	4.12	0.23946	4.12	0.0656	4.12	0.01152	4.12	0.00672
4.13	0.7377	4.13	0.23507	4.13	0.06502	4.13	0.01436	4.13	0.00806
4.14	0.72007	4.14	0.22902	4.14	0.06781	4.14	0.01186	4.14	0.00716
4.15	0.76338	4.15	0.21814	4.15	0.06165	4.15	0.01086	4.15	0.00672
4.16	0.76369	4.16	0.21875	4.16	0.06479	4.16	0.01286	4.16	0.00649
4.17	0.7807	4.17	0.21315	4.17	0.06583	4.17	0.00952	4.17	0.00784
4.18	0.7742	4.18	0.2065	4.18	0.06025	4.18	0.01169	4.18	0.00537
4.19	0.76214	4.19	0.19728	4.19	0.07177	4.19	0.01086	4.19	0.00694
4.2	0.77699	4.2	0.20212	4.2	0.06583	4.2	0.01253	4.2	0.00515
4.21	0.77699	4.21	0.20408	4.21	0.06548	4.21	0.01086	4.21	0.00627
4.22	0.79678	4.22	0.18685	4.22	0.07316	4.22	0.01119	4.22	0.00784
4.23	0.75936	4.23	0.19229	4.23	0.07037	4.23	0.00969	4.23	0.00716
4.24	0.82246	4.24	0.19063	4.24	0.06374	4.24	0.01119	4.24	0.00806
4.25	0.77482	4.25	0.18851	4.25	0.05746	4.25	0.00852	4.25	0.00627
4.26	0.79833	4.26	0.18519	4.26	0.06932	4.26	0.00868	4.26	0.00604
4.27	0.794	4.27	0.17944	4.27	0.05851	4.27	0.01102	4.27	0.00627
4.28	0.8107	4.28	0.17884	4.28	0.06269	4.28	0.01119	4.28	0.00649
4.29	0.82771	4.29	0.17324	4.29	0.06863	4.29	0.00902	4.29	0.00784
4.3	0.78503	4.3	0.17385	4.3	0.06606	4.3	0.00935	4.3	0.0056
4.31	0.82617	4.31	0.16886	4.31	0.05781	4.31	0.00852	4.31	0.00425
4.32	0.82833	4.32	0.17218	4.32	0.05432	4.32	0.00685	4.32	0.00604
4.33	0.81534	4.33	0.17868	4.33	0.05816	4.33	0.01052	4.33	0.00627
4.34	0.8107	4.34	0.17158	4.34	0.06943	4.34	0.00551	4.34	0.00582
4.35	0.83143	4.35	0.16493	4.35	0.07886	4.35	0.00902	4.35	0.0056
4.36	0.79988	4.36	0.16644	4.36	0.06839	4.36	0.00718	4.36	0.0056
4.37	0.81813	4.37	0.17173	4.37	0.07258	4.37	0.00768	4.37	0.00672
4.38	0.84844	4.38	0.17324	4.38	0.06699	4.38	0.00969	4.38	0.00358
4.39	0.83081	4.39	0.17732	4.39	0.06734	4.39	0.00852	4.39	0.00694
4.4	0.86143	4.4	0.174	4.4	0.05792	4.4	0.00701	4.4	0.0047
4.41	0.86112	4.41	0.16599	4.41	0.07223	4.41	0.00919	4.41	0.00358
4.42	0.8803	4.42	0.17067	4.42	0.06106	4.42	0.00534	4.42	0.00425
4.43	0.85957	4.43	0.17868	4.43	0.05897	4.43	0.00334	4.43	0.00425
4.44	0.88617	4.44	0.16704	4.44	0.06281	4.44	0.00451	4.44	0.00582
4.45	0.8704	4.45	0.16568	4.45	0.05234	4.45	0.00501	4.45	0.0047
4.46	0.87287	4.46	0.174	4.46	0.05513	4.46	0.00818	4.46	0.00403
4.47	0.87133	4.47	0.17052	4.47	0.05513	4.47	0.00401	4.47	0.00582
4.48	0.87102	4.48	0.17566	4.48	0.05583	4.48	0.00785	4.48	0.00313
4.49	0.87968	4.49	0.1737	4.49	0.05652	4.49	0.00585	4.49	0.00336
4.5	0.88741	4.5	0.16735	4.5	0.05792	4.5	0.00735	4.5	0.00448
4.51	0.90999	4.51	0.17309	4.51	0.05164	4.51	0.00585	4.51	0.00448
4.52	0.88061	4.52	0.16704	4.52	0.04676	4.52	0.00685	4.52	0.00358
4.53	0.91525	4.53	0.17173	4.53	0.0471	4.53	0.00568	4.53	0.0047
4.54	0.9004	4.54	0.16992	4.54	0.0471	4.54	0.00468	4.54	0.00537
4.55	0.85957	4.55	0.16765	4.55	0.04361	4.55	0.00651	4.55	0.0047
4.56	0.89576	4.56	0.16856	4.56	0.0499	4.56	0.00585	4.56	0.00381
4.57	0.9069	4.57	0.16977	4.57	0.04257	4.57	0.00651	4.57	0.00493
4.58	0.89916	4.58	0.16841	4.58	0.04187	4.58	0.00534	4.58	0.00604
4.59	0.91185	4.59	0.16145	4.59	0.03873	4.59	0.00585	4.59	0.00336
4.6	0.89267	4.6	0.15994	4.6	0.03943	4.6	0.00518	4.6	0.00493
4.61	0.92607	4.61	0.16735	4.61	0.04292	4.61	0.00601	4.61	0.00358
4.62	0.93597	4.62	0.15586	4.62	0.03594	4.62	0.00568	4.62	0.00291
4.63	0.92174	4.63	0.1489	4.63	0.03943	4.63	0.00551	4.63	0.00358
4.64	0.9137	4.64	0.14921	4.64	0.03594	4.64	0.00618	4.64	0.00448
4.65	0.93783	4.65	0.15556	4.65	0.04013	4.65	0.00518	4.65	0.00157
4.66	0.92546	4.66	0.14739	4.66	0.03524	4.66	0.00434	4.66	0.00269
4.67	0.94154	4.67	0.14271	4.67	0.03105	4.67	0.00534	4.67	0.00336
4.68	0.96783	4.68	0.14724	4.68	0.03699	4.68	0.00301	4.68	0.00313
4.69	0.94494	4.69	0.14316	4.69	0.03629	4.69	0.00518	4.69	0.00358
4.7	0.91989	4.7	0.14316	4.7	0.02722	4.7	0.00551	4.7	0.00291
4.71	0.93164	4.71	0.13741	4.71	0.02826	4.71	0.00484	4.71	0.00269
4.72	0.9502	4.72	0.13621	4.72	0.02617	4.72	0.00418	4.72	0.00269
4.73	0.92515	4.73	0.13076	4.73	0.02896	4.73	0.00501	4.73	0.00313
4.74	0.92391	4.74	0.12169	4.74	0.02582	4.74	0.00367	4.74	0.00381
4.75	0.89916	4.75	0.13122	4.75	0.02338	4.75	0.00468	4.75	0.00493
4.76	0.90504	4.76	0.12562	4.76	0.03245	4.76	0.00401	4.76	0.00515
4.77	0.93412	4.77	0.12184	4.77	0.0307	4.77	0.00484	4.77	0.00201
4.78	0.9035	4.78	0.10658	4.78	0.02128	4.78	0.00518	4.78	0.00269
4.79	0.91432	4.79	0.11655	4.79	0.02233	4.79	0.00518	4.79	0.00381
4.8	0.93257	4.8	0.11701	4.8	0.02477	4.8	0.00568	4.8	0.00336
4.81	0.98144	4.81	0.11474	4.81	0.02791	4.81	0.00418	4.81	0.00358
4.82	0.94711	4.82	0.11927	4.82	0.02722	4.82	0.00451	4.82	0.00291
4.83	0.94835	4.83	0.11036	4.83	0.02128	4.83	0.00351	4.83	0.00246
4.84	0.99165	4.84	0.09463	4.84	0.01675	4.84	0.00585	4.84	0.00313
4.85	0.97464	4.85	0.10068	4.85	0.02094	4.85	0.00551	4.85	0.00358
4.86	0.97556	4.86	0.10839	4.86	0.01954	4.86	0.00534	4.86	0.00224
4.87	0.94804	4.87	0.10249	4.87	0.02233	4.87	0.00518	4.87	0.00313
4.88	0.97464	4.88	0.09282	4.88	0.02198	4.88	0.00518	4.88	0.00425
4.89	0.96505	4.89	0.09509	4.89	0.01779	4.89	0.00484	4.89	0.00291
4.9	0.96226	4.9	0.08904	4.9	0.01849	4.9	0.00501	4.9	0.00313
4.91	0.96134	4.91	0.08677	4.91	0.02059	4.91	0.00284	4.91	0.00381
4.92	0.97835	4.92	0.09237	4.92	0.0164	4.92	0.00601	4.92	0.00224
4.93	0.97989	4.93	0.08496	4.93	0.02128	4.93	0.00618	4.93	0.00179
4.94	0.94154	4.94	0.08148	4.94	0.01745	4.94	0.00551	4.94	0.00201
4.95	0.94927	4.95	0.08103	4.95	0.015	4.95	0.00818	4.95	0.00224
4.96	0.95948	4.96	0.08193	4.96	0.01919	4.96	0.00768	4.96	0.00425
4.97	0.94804	4.97	0.08587	4.97	0.01884	4.97	0.00835	4.97	0.00179
4.98	1	4.98	0.08405	4.98	0.01361	4.98	0.00852	4.98	0.00425
4.99	0.94401	4.99	0.08163	4.99	0.01361	4.99	0.00835	4.99	0.00313
5	0.95639	5	0.07906	5	0.01256	5	0.00885	5	0.00336
5.01	0.95082	5.01	0.07317	5.01	0.01396	5.01	0.01102	5.01	0.00336
5.02	0.95701	5.02	0.07423	5.02	0.01361	5.02	0.00952	5.02	0.00134
5.03	0.98113	5.03	0.07407	5.03	0.01361	5.03	0.00935	5.03	0.00381
5.04	0.97247	5.04	0.0706	5.04	0.01361	5.04	0.01019	5.04	0.00269
5.05	0.97928	5.05	0.06848	5.05	0.0164	5.05	0.01052	5.05	0.00358
5.06	0.97866	5.06	0.06833	5.06	0.01291	5.06	0.00668	5.06	0.00246
5.07	0.96226	5.07	0.07135	5.07	0.01291	5.07	0.00718	5.07	0.00269
5.08	0.96752	5.08	0.06939	5.08	0.01291	5.08	0.01035	5.08	0.00291
5.09	0.97123	5.09	0.06168	5.09	0.01605	5.09	0.01052	5.09	0.00425
5.1	0.9802	5.1	0.06591	5.1	0.01326	5.1	0.01052	5.1	0.00381
5.11	0.98113	5.11	0.06712	5.11	0.01186	5.11	0.01119	5.11	0.00246
5.12	0.96536	5.12	0.06032	5.12	0.01326	5.12	0.01069	5.12	0.00179
5.13	0.93999	5.13	0.06062	5.13	0.01291	5.13	0.00768	5.13	0.00246
5.14	0.97062	5.14	0.06153	5.14	0.01082	5.14	0.00835	5.14	0.00224
5.15	0.97649	5.15	0.052	5.15	0.01291	5.15	0.00818	5.15	0.00224
5.16	0.92762	5.16	0.05669	5.16	0.00977	5.16	0.00701	5.16	0.00201
5.17	0.92638	5.17	0.0576	5.17	0.01047	5.17	0.00902	5.17	0.00179
5.18	0.94773	5.18	0.05956	5.18	0.01012	5.18	0.00718	5.18	0.00269
5.19	0.9768	5.19	0.0579	5.19	0.01047	5.19	0.00935	5.19	0.00179
5.2	0.97092	5.2	0.05049	5.2	0.01186	5.2	0.00985	5.2	0.00336
5.21	0.96443	5.21	0.05246	5.21	0.01221	5.21	0.00534	5.21	0.000895456
5.22	0.97464	5.22	0.05336	5.22	0.01291	5.22	0.00668	5.22	0.00291
5.23	0.98732	5.23	0.05064	5.23	0.00837	5.23	0.00785	5.23	0.00179
5.24	0.99381	5.24	0.04732	5.24	0.01047	5.24	0.00802	5.24	0.00246
5.25	0.93876	5.25	0.05019	5.25	0.01012	5.25	0.00668	5.25	0.00291
5.26	0.90659	5.26	0.04762	5.26	0.01361	5.26	0.00818	5.26	0.00201
5.27	0.92638	5.27	0.05064	5.27	0.01012	5.27	0.00635	5.27	0.00224
5.28	0.9468	5.28	0.04807	5.28	0.01291	5.28	0.00735	5.28	0.00157
5.29	0.93443	5.29	0.05231	5.29	0.00942	5.29	0.00551	5.29	0.00291
5.3	0.91803	5.3	0.04641	5.3	0.01361	5.3	0.00585	5.3	0.00269
5.31	0.93195	5.31	0.0449	5.31	0.01151	5.31	0.00651	5.31	0.00291
5.32	0.96536	5.32	0.04656	5.32	0.01465	5.32	0.00668	5.32	0.00201
5.33	0.92453	5.33	0.04429	5.33	0.01605	5.33	0.00685	5.33	0.00224
5.34	0.95113	5.34	0.0446	5.34	0.01535	5.34	0.00635	5.34	0.00358
5.35	0.90968	5.35	0.039	5.35	0.01326	5.35	0.00701	5.35	0.00381
5.36	0.93443	5.36	0.04097	5.36	0.01361	5.36	0.00501	5.36	0.00291
5.37	0.94154	5.37	0.04036	5.37	0.01814	5.37	0.00618	5.37	0.00224
5.38	0.93876	5.38	0.03991	5.38	0.01605	5.38	0.00618	5.38	0.00224
5.39	0.92267	5.39	0.0393	5.39	0.015	5.39	0.00484	5.39	0.00179
5.4	0.9301	5.4	0.04278	5.4	0.01884	5.4	0.00501	5.4	0.00179
5.41	0.96659	5.41	0.04036	5.41	0.01814	5.41	0.00468	5.41	0.00246
5.42	0.92948	5.42	0.04036	5.42	0.01675	5.42	0.00568	5.42	0.00224
5.43	0.97556	5.43	0.03537	5.43	0.01675	5.43	0.00585	5.43	0.00201
5.44	0.97618	5.44	0.04172	5.44	0.02059	5.44	0.00401	5.44	0.00201
5.45	0.92669	5.45	0.04006	5.45	0.01745	5.45	0.00585	5.45	0.00291
5.46	0.96134	5.46	0.03689	5.46	0.02163	5.46	0.00501	5.46	0.00313
5.47	0.9301	5.47	0.03447	5.47	0.01814	5.47	0.00518	5.47	0.00246
5.48	0.9369	5.48	0.03946	5.48	0.01954	5.48	0.00451	5.48	0.000223864
5.49	0.93845	5.49	0.03598	5.49	0.02094	5.49	0.00434	5.49	0.00157
5.5	0.91154	5.5	0.03205	5.5	0.02059	5.5	0.00418	5.5	0.00201
5.51	0.90783	5.51	0.03583	5.51	0.0171	5.51	0.00501	5.51	0.00179
5.52	0.91092	5.52	0.03673	5.52	0.01814	5.52	0.00334	5.52	0.00224
5.53	0.92113	5.53	0.03507	5.53	0.02024	5.53	0.00651	5.53	0.00246
5.54	0.90195	5.54	0.0322	5.54	0.02303	5.54	0.00367	5.54	0.000447728
5.55	0.89143	5.55	0.03673	5.55	0.02233	5.55	0.00501	5.55	0.00291
5.56	0.91463	5.56	0.03507	5.56	0.01954	5.56	0.00518	5.56	0.00201
5.57	0.86143	5.57	0.03825	5.57	0.02059	5.57	0.00367	5.57	0.00201
5.58	0.92886	5.58	0.03311	5.58	0.01919	5.58	0.00468	5.58	0.00224
5.59	0.89143	5.59	0.03613	5.59	0.0171	5.59	0.00351	5.59	0.00224
5.6	0.90659	5.6	0.03432	5.6	0.02233	5.6	0.00401	5.6	0.00157
5.61	0.90009	5.61	0.03492	5.61	0.02303	5.61	0.00434	5.61	0.00157
5.62	0.87504	5.62	0.03371	5.62	0.01919	5.62	0.00301	5.62	0.00157
5.63	0.89453	5.63	0.02948	5.63	0.01745	5.63	0.00351	5.63	0.00269
5.64	0.90721	5.64	0.02933	5.64	0.0164	5.64	0.00284	5.64	0.00179
5.65	0.91556	5.65	0.03356	5.65	0.01779	5.65	0.00384	5.65	0.00134
5.66	0.90319	5.66	0.03175	5.66	0.01361	5.66	0.00418	5.66	0.00157
5.67	0.88865	5.67	0.02797	5.67	0.0171	5.67	0.00518	5.67	0.00201
5.68	0.88989	5.68	0.02328	5.68	0.02408	5.68	0.00267	5.68	0.00112
5.69	0.88556	5.69	0.02782	5.69	0.01814	5.69	0.00434	5.69	0.00224
5.7	0.86452	5.7	0.02902	5.7	0.02059	5.7	0.00418	5.7	0.00179
5.71	0.88741	5.71	0.02978	5.71	0.01989	5.71	0.00635	5.71	0.00201
5.72	0.88061	5.72	0.02887	5.72	0.01326	5.72	0.00351	5.72	0.00179
5.73	0.89607	5.73	0.02449	5.73	0.01535	5.73	0.00351	5.73	0.00157
5.74	0.85772	5.74	0.02525	5.74	0.0164	5.74	0.00384	5.74	0.00313
5.75	0.88648	5.75	0.0263	5.75	0.01605	5.75	0.00267	5.75	0.00112
5.76	0.85431	5.76	0.03023	5.76	0.01535	5.76	0.00334	5.76	0.000895456
5.77	0.86452	5.77	0.02948	5.77	0.01396	5.77	0.00301	5.77	0.00112
5.78	0.88184	5.78	0.0325	5.78	0.01989	5.78	0.00351	5.78	0.00134
5.79	0.8704	5.79	0.02615	5.79	0.01396	5.79	0.00418	5.79	0.00179
5.8	0.86762	5.8	0.02434	5.8	0.01291	5.8	0.00284	5.8	0.000671592
5.81	0.85834	5.81	0.02766	5.81	0.01605	5.81	0.00317	5.81	0.00224
5.82	0.85091	5.82	0.02207	5.82	0.015	5.82	0.00267	5.82	0.00291
5.83	0.8373	5.83	0.02464	5.83	0.01396	5.83	0.00334	5.83	0.00157
5.84	0.87164	5.84	0.02902	5.84	0.01117	5.84	0.00367	5.84	0.00224
5.85	0.83266	5.85	0.0322	5.85	0.015	5.85	0.00367	5.85	0.00134
5.86	0.84132	5.86	0.026	5.86	0.01431	5.86	0.00184	5.86	0.00201
5.87	0.87442	5.87	0.02373	5.87	0.0171	5.87	0.00351	5.87	0.00157
5.88	0.83112	5.88	0.02434	5.88	0.01396	5.88	0.00351	5.88	0.00157
5.89	0.85679	5.89	0.02207	5.89	0.015	5.89	0.00384	5.89	0.000895456
5.9	0.86545	5.9	0.02525	5.9	0.01082	5.9	0.00367	5.9	0.00134
5.91	0.86792	5.91	0.02101	5.91	0.01012	5.91	0.00217	5.91	0.00201
5.92	0.83452	5.92	0.02343	5.92	0.0157	5.92	0.00284	5.92	0.000895456
5.93	0.81689	5.93	0.02237	5.93	0.01186	5.93	0.00284	5.93	0.00201
5.94	0.82184	5.94	0.02449	5.94	0.00872	5.94	0.00234	5.94	0.00269
5.95	0.84534	5.95	0.02661	5.95	0.00663	5.95	0.00284	5.95	0.00157
5.96	0.83545	5.96	0.02056	5.96	0.00977	5.96	0.002	5.96	0.00201
5.97	0.8438	5.97	0.02101	5.97	0.01535	5.97	0.0015	5.97	0.00134
5.98	0.83143	5.98	0.02177	5.98	0.01186	5.98	0.00284	5.98	0.00201
5.99	0.78317	5.99	0.02177	5.99	0.00942	5.99	0.00267	5.99	0.00201
6	0.81225	6	0.02313	6	0.01151	6	0.00234	6	0.00179
6.01	0.81503	6.01	0.02116	6.01	0.01082	6.01	0.00267	6.01	0.00179
6.02	0.82586	6.02	0.02404	6.02	0.01151	6.02	0.00234	6.02	0.00179
6.03	0.79431	6.03	0.02177	6.03	0.01151	6.03	0.00267	6.03	0.00157
6.04	0.80421	6.04	0.02162	6.04	0.01151	6.04	0.00267	6.04	0.00134
6.05	0.81751	6.05	0.02404	6.05	0.01012	6.05	0.00251	6.05	0.00201
6.06	0.79555	6.06	0.02162	6.06	0.00977	6.06	0.00267	6.06	0.00157
6.07	0.80328	6.07	0.02177	6.07	0.00942	6.07	0.00234	6.07	0.000895456
6.08	0.78379	6.08	0.01844	6.08	0.00698	6.08	0.00234	6.08	0.00112
6.09	0.80668	6.09	0.02192	6.09	0.01012	6.09	0.00217	6.09	0.00246
6.1	0.80483	6.1	0.02207	6.1	0.00977	6.1	0.00234	6.1	0.00179
6.11	0.81751	6.11	0.02011	6.11	0.00872	6.11	0.00217	6.11	0.00179
6.12	0.79524	6.12	0.01693	6.12	0.00837	6.12	0.00284	6.12	0.00112
6.13	0.79771	6.13	0.01663	6.13	0.00803	6.13	0.00267	6.13	0.00157
6.14	0.77451	6.14	0.01769	6.14	0.00837	6.14	0.00134	6.14	0.00157
6.15	0.78255	6.15	0.01995	6.15	0.00698	6.15	0.002	6.15	0.00224
6.16	0.77946	6.16	0.02011	6.16	0.00837	6.16	0.00217	6.16	0.00179
6.17	0.81534	6.17	0.01935	6.17	0.00663	6.17	0.00284	6.17	0.000671592
6.18	0.78441	6.18	0.01905	6.18	0.00768	6.18	0.00184	6.18	0.000895456
6.19	0.79369	6.19	0.01814	6.19	0.00349	6.19	0.00217	6.19	0.00157
6.2	0.78503	6.2	0.01814	6.2	0.00803	6.2	0.00217	6.2	0.000447728
6.21	0.78101	6.21	0.02101	6.21	0.00593	6.21	0.00284	6.21	0.00134
6.22	0.764	6.22	0.0198	6.22	0.00523	6.22	0.002	6.22	0.00112
6.23	0.76245	6.23	0.01618	6.23	0.00454	6.23	0.00251	6.23	0.00179
6.24	0.7742	6.24	0.01738	6.24	0.00558	6.24	0.00317	6.24	0.00157
6.25	0.78627	6.25	0.02026	6.25	0.00488	6.25	0.00284	6.25	0.00134
6.26	0.74234	6.26	0.01663	6.26	0.00384	6.26	0.002	6.26	0.00246
6.27	0.74884	6.27	0.01723	6.27	0.00523	6.27	0.00134	6.27	0.00313
6.28	0.75936	6.28	0.02011	6.28	0.00628	6.28	0.002	6.28	0.00134
6.29	0.75348	6.29	0.01829	6.29	0.00419	6.29	0.00184	6.29	0.00134
6.3	0.75224	6.3	0.01557	6.3	0.00384	6.3	0.00267	6.3	0.00112
6.31	0.75843	6.31	0.01738	6.31	0.00558	6.31	0.00234	6.31	0.00224
6.32	0.70739	6.32	0.02207	6.32	0.00733	6.32	0.001	6.32	0.000671592
6.33	0.74451	6.33	0.01602	6.33	0.00558	6.33	0.0015	6.33	0.00134
6.34	0.72502	6.34	0.01572	6.34	0.00488	6.34	0.00251	6.34	0.00157
6.35	0.72502	6.35	0.01769	6.35	0.00523	6.35	0.00184	6.35	0.00134
6.36	0.7408	6.36	0.01829	6.36	0.00419	6.36	0.0015	6.36	0.00134
6.37	0.75101	6.37	0.01497	6.37	0.00558	6.37	0.0015	6.37	0.00134
6.38	0.73307	6.38	0.01542	6.38	0.00488	6.38	0.00267	6.38	0.00157
6.39	0.73801	6.39	0.01345	6.39	0.00593	6.39	0.00234	6.39	0.00157
6.4	0.70894	6.4	0.01693	6.4	0.00733	6.4	0.00267	6.4	0.000671592
6.41	0.73028	6.41	0.01285	6.41	0.00733	6.41	0.00234	6.41	0.00201
6.42	0.74544	6.42	0.01784	6.42	0.00523	6.42	0.00117	6.42	0.00134
6.43	0.72162	6.43	0.01633	6.43	0.00698	6.43	0.002	6.43	0.00201
6.44	0.71018	6.44	0.01512	6.44	0.00663	6.44	0.00217	6.44	0.00157
6.45	0.7374	6.45	0.01557	6.45	0.00558	6.45	0.002	6.45	0.000895456
6.46	0.7241	6.46	0.01164	6.46	0.00698	6.46	0.00134	6.46	0.00112
6.47	0.69533	6.47	0.01421	6.47	0.00628	6.47	0.00217	6.47	0.00157
6.48	0.691	6.48	0.01391	6.48	0.00244	6.48	0.002	6.48	0.00224
6.49	0.70616	6.49	0.01708	6.49	0.00628	6.49	0.00167	6.49	0.000895456
6.5	0.68822	6.5	0.01466	6.5	0.00593	6.5	0.0015	6.5	0.000671592
6.51	0.68481	6.51	0.0127	6.51	0.01117	6.51	0.00251	6.51	0.00179
6.52	0.69719	6.52	0.01618	6.52	0.00872	6.52	0.00234	6.52	0.00224
6.53	0.66842	6.53	0.01255	6.53	0.00768	6.53	0.00167	6.53	0.000671592
6.54	0.70863	6.54	0.01451	6.54	0.00977	6.54	0.002	6.54	0.00179
6.55	0.67213	6.55	0.01119	6.55	0.00803	6.55	0.002	6.55	0.000895456
6.56	0.70337	6.56	0.01421	6.56	0.00663	6.56	0.00284	6.56	0.00134
6.57	0.70213	6.57	0.01376	6.57	0.01221	6.57	0.00351	6.57	0.000895456
6.58	0.67368	6.58	0.01134	6.58	0.00942	6.58	0.002	6.58	0.000447728
6.59	0.65883	6.59	0.0133	6.59	0.01012	6.59	0.00267	6.59	0.00134
6.6	0.69811	6.6	0.01406	6.6	0.00977	6.6	0.00217	6.6	0.000895456
6.61	0.68141	6.61	0.013	6.61	0.00803	6.61	0.00251	6.61	0.00134
6.62	0.67925	6.62	0.01179	6.62	0.00698	6.62	0.00167	6.62	0.000671592
6.63	0.69749	6.63	0.01164	6.63	0.00977	6.63	0.00134	6.63	0.000671592
6.64	0.67832	6.64	0.013	6.64	0.00872	6.64	0.0015	6.64	0.00112
6.65	0.69224	6.65	0.013	6.65	0.01012	6.65	0.00217	6.65	0.00112
6.66	0.67925	6.66	0.01285	6.66	0.01186	6.66	0.00284	6.66	0.00157
6.67	0.68667	6.67	0.0124	6.67	0.00768	6.67	0.00167	6.67	0.00157
6.68	0.65419	6.68	0.01255	6.68	0.00733	6.68	0.00117	6.68	0.00134
6.69	0.66471	6.69	0.01149	6.69	0.00872	6.69	0.00251	6.69	0.000671592
6.7	0.64027	6.7	0.00983	6.7	0.00977	6.7	0.00184	6.7	0.00157
6.71	0.65481		--	6.71	0.01151	6.71	0.00117	6.71	0.00134
6.72	0.62666		--	6.72	0.01117	6.72	0.0015	6.72	0.000671592
6.73	0.62573		--	6.73	0.00907	6.73	0.00234	6.73	0.00157
6.74	0.63223		--	6.74	0.0164	6.74	0.002	6.74	0.00157
6.75	0.63625		--	6.75	0.01082	6.75	0.0015	6.75	0.00157
6.76	0.62202		--	6.76	0.00977	6.76	0.00167	6.76	0.00112
6.77	0.63532		--	6.77	0.01326	6.77	0.0015	6.77	0.00112
6.78	0.64677		--	6.78	0.01396	6.78	0.00284	6.78	0.00134
6.79	0.62048		--	6.79	0.01012	6.79	0.00167	6.79	0.00112
6.8	0.61522		--	6.8	0.01186	6.8	0.001	6.8	0.00179
6.81	0.60408		--	6.81	0.01117	6.81	0.002	6.81	0.000447728
6.82	0.61367		--	6.82	0.01361	6.82	0.00217	6.82	0.00179
6.83	0.62481		--	6.83	0.01221	6.83	0.00134	6.83	0.000895456
6.84	0.63347		--	6.84	0.01361	6.84	0.00184	6.84	0.00112
6.85	0.64337		--	6.85	0.00698	6.85	0.00234	6.85	0.000447728
6.86	0.61336		--	6.86	0.01396	6.86	0.002	6.86	0.00179
6.87	0.61769		--	6.87	0.01465	6.87	0.00167	6.87	0.00179
6.88	0.60718		--	6.88	0.01745	6.88	0.00217	6.88	0.000671592
6.89	0.60439		--	6.89	0.00837	6.89	0.00184	6.89	0.00112
6.9	0.61027		--	6.9	0.0157	6.9	0.00117	6.9	0.00112
6.91	0.58181		--	6.91	0.01326	6.91	0.0015	6.91	0.000895456
6.92	0.62976		--	6.92	0.01221	6.92	0.0015	6.92	0.000895456
6.93	0.57748		--	6.93	0.01186	6.93	0.000501002	6.93	0.00134
6.94	0.58305		--	6.94	0.01326	6.94	0.00167	6.94	0.00134
6.95	0.58862		--	6.95	0.01396	6.95	0.00117	6.95	0.000895456
6.96	0.56882		--	6.96	0.01535	6.96	0.00284	6.96	0.00112
6.97	0.58491		--	6.97	0.01361	6.97	0.00234	6.97	0.00112
6.98	0.58862		--	6.98	0.01256	6.98	0.0015	6.98	0.00157
6.99	0.56449		--	6.99	0.01012	6.99	0.002	6.99	0.000895456
7	0.5614		--	7	0.01849	7	0.00317	7	0.00381
7.01	0.57501		--
7.02	0.55026		--
7.03	0.5614		--
7.04	0.56233		--
7.05	0.56078		--
7.06	0.53727		--
7.07	0.53016		--
7.08	0.55923		--
7.09	0.56264		--
7.1	0.55552		--
7.11	0.52706		--
7.12	0.55119		--
7.13	0.54284		--
7.14	0.55521		--
7.15	0.5317		--
7.16	0.53387		--
7.17	0.54593		--
7.18	0.52583		--
7.19	0.51438		--
7.2	0.51809		--
7.21	0.54624		--
7.22	0.51748		--
7.23	0.5348		--
7.24	0.49923		--
7.25	0.49644		--
7.26	0.50325		--
7.27	0.49397		--
7.28	0.51222		--
7.29	0.50387		--
7.3	0.50943		--
7.31	0.50232		--
7.32	0.48376		--
7.33	0.47819		--
7.34	0.49521		--
7.35	0.48593		--
7.36	0.5017		--
7.37	0.47881		--
7.38	0.47201		--
7.39	0.48221		--
7.4	0.46984		--
7.41	0.46304		--
7.42	0.46613		--
7.43	0.46273		--
7.44	0.44355		--
7.45	0.47046		--
7.46	0.46149		--
7.47	0.44293		--
7.48	0.45871		--
7.49	0.45036		--
7.5	0.45561		--
7.51	0.43427		--
7.52	0.44572		--
7.53	0.44015		--
7.54	0.42097		--
7.55	0.42314		--
7.56	0.42406		--
7.57	0.4021		--
7.58	0.43984		--
7.59	0.43334		--
7.6	0.43365		--
7.61	0.43582		--
7.62	0.41107		--
7.63	0.43056		--
7.64	0.44324		--
7.65	0.42004		--
7.66	0.42066		--
7.67	0.41973		--
7.68	0.41819		--
7.69	0.43706		--
7.7	0.41479		--
7.71	0.42345		--
7.72	0.42592		--
7.73	0.40303		--
7.74	0.39097		--
7.75	0.41757		--
7.76	0.40984		--
7.77	0.40458		--
7.78	0.4052		--
7.79	0.41138		--
7.8	0.39128		--
7.81	0.39777		--
7.82	0.37148		--
7.83	0.37024		--
7.84	0.38014		--
7.85	0.36901		--
7.86	0.37086		--
7.87	0.36932		--
7.88	0.37334		--
7.89	0.37396		--
7.9	0.37612		--
7.91	0.39282		--
7.92	0.38169		--
7.93	0.36282		--
7.94	0.3622		--
7.95	0.34766		--
7.96	0.37272		--
7.97	0.38045		--
7.98	0.3755		--
7.99	0.3854		--
8	0.35756		--
8.01	0.36963		--
8.02	0.36406		--
8.03	0.352		--
8.04	0.3554		--
8.05	0.35849		--
8.06	0.34859		--
8.07	0.3489		--
8.08	0.34333		--
8.09	0.36932		--
8.1	0.34488		--
8.11	0.35694		--
8.12	0.34024		--
8.13	0.34612		--
8.14	0.34488		--
8.15	0.35787		--
8.16	0.35911		--
8.17	0.32261		--
8.18	0.34674		--
8.19	0.32911		--
8.2	0.32075		--
8.21	0.33467		--
8.22	0.33406		--
8.23	0.32292		--
8.24	0.34581		--
8.25	0.34643		--
8.26	0.32911		--
8.27	0.33808		--
8.28	0.31612		--
8.29	0.31828		--
8.3	0.30498		--
8.31	0.33158		--
8.32	0.30096		--
8.33	0.30591		--
8.34	0.309		--
8.35	0.30684		--
8.36	0.29632		--
8.37	0.29725		--
8.38	0.28054		--
8.39	0.29848		--
8.4	0.27993		--
8.41	0.2824		--
8.42	0.25549		--
8.43	0.27405		--
8.44	0.27157		--
8.45	0.25735		--
8.46	0.2657		--
8.47	0.24002		--
8.48	0.25394		--
8.49	0.25487		--
8.5	0.23229		--
8.51	0.24064		--
8.52	0.23013		--
8.53	0.23105		--
8.54	0.23724		--
8.55	0.23198		--
8.56	0.22672		--
8.57	0.23477		--
8.58	0.206		--
8.59	0.23539		--
8.6	0.22023		--
8.61	0.21745		--
8.62	0.21466		--
8.63	0.22178		--
8.64	0.20167		--
8.65	0.2159		--
8.66	0.20476		--
8.67	0.2125		--
8.68	0.21219		--
8.69	0.1859		--
8.7	0.1927		--
8.71	0.19177		--
8.72	0.19208		--
8.73	0.19951		--
8.74	0.20414		--
8.75	0.2094		--
8.76	0.19579		--
8.77	0.19146		--
8.78	0.19023		--
8.79	0.19301		--
8.8	0.18126		--
8.81	0.19115		--
8.82	0.18806		--
8.83	0.18126		--
8.84	0.17662		--
8.85	0.18187		--
8.86	0.18064		--
8.87	0.17507		--
8.88	0.16857		--
8.89	0.16455		--
8.9	0.17569		--
8.91	0.16919		--
8.92	0.17414		--
8.93	0.18744		--
8.94	0.16826		--
8.95	0.17414		--
8.96	0.16579		--
8.97	0.15558		--
8.98	0.17723		--
8.99	0.15991		--
9	0.16455		--
9.01	0.17538		--
9.02	0.16332		--
9.03	0.15496		--
9.04	0.16455		--
9.05	0.15373		--
9.06	0.16424		--
9.07	0.15156		--
9.08	0.1494		--
9.09	0.16301		--
9.1	0.15929		--
9.11	0.14847		--
9.12	0.14507		--
9.13	0.15868		--
9.14	0.15218		--
9.15	0.14971		--
9.16	0.15342		--
9.17	0.14692		--
9.18	0.16146		--
9.19	0.15713		--
9.2	0.14909		--
9.21	0.14971		--
9.22	0.13826		--
9.23	0.14414		--
9.24	0.13857		--
9.25	0.13672		--
9.26	0.13672		--
9.27	0.13764		--
9.28	0.13517		--
9.29	0.13455		--
9.3	0.13362		--
9.31	0.13795		--
9.32	0.13362		--
9.33	0.12434		--
9.34	0.12496		--
9.35	0.11475		--
9.36	0.1228		--
9.37	0.10362		--
9.38	0.13115		--
9.39	0.12713		--
9.4	0.11073		--
9.41	0.11475		--
9.42	0.12496		--
9.43	0.10547		--
9.44	0.10671		--
9.45	0.10331		--
9.46	0.09867		--
9.47	0.10362		--
9.48	0.11011		--
9.49	0.10084		--
9.5	0.08846		--
9.51	0.09991		--
9.52	0.08939		--
9.53	0.09465		--
9.54	0.09279		--
9.55	0.08599		--
9.56	0.09434		--
9.57	0.08506		--
9.58	0.07887		--
9.59	0.0798		--
9.6	0.08506		--
9.61	0.08908		--
9.62	0.08753		--
9.63	0.08042		--
9.64	0.07331		--
9.65	0.08351		--
9.66	0.08011		--
9.67	0.07238		--
9.68	0.07516		--
9.69	0.07393		--
9.7	0.06959		--
9.71	0.07423		--
9.72	0.06124		--
9.73	0.06712		--
9.74	0.07083		--
9.75	0.06341		--
9.76	0.07021		--
9.77	0.06867		--
9.78	0.06217		--
9.79	0.05877		--
9.8	0.06526		--
9.81	0.05537		--
9.82	0.05939		--
9.83	0.05753		--
9.84	0.05537		--
9.85	0.05475		--
9.86	0.05939		--
9.87	0.04949		--
9.88	0.05011		--
9.89	0.04763		--
9.9	0.0532		--
9.91	0.05011		--
9.92	0.05537		--
9.93	0.05289		--
9.94	0.04083		--
9.95	0.05568		--
9.96	0.04887		--
9.97	0.04763		--
9.98	0.05537		--
9.99	0.0532		--
10	0.04732		--
10.01	0.04485		--
10.02	0.04763		--
10.03	0.05165		--
10.04	0.05196		--
10.05	0.05351		--
10.06	0.04609		--
10.07	0.04856		--
10.08	0.0498		--
10.09	0.04114		--
10.1	0.04825		--
10.11	0.05227		--
10.12	0.04268		--
10.13	0.0498		--
10.14	0.04702		--
10.15	0.04485		--
10.16	0.0464		--
10.17	0.03928		--
10.18	0.04547		--
10.19	0.0464		--
10.2	0.05135		--
10.21	0.04454		--
10.22	0.04609		--
10.23	0.04021		--
10.24	0.05382		--
10.25	0.04609		--
10.26	0.04485		--
10.27	0.04516		--
10.28	0.0433		--
10.29	0.04671		--
10.3	0.04578		--
10.31	0.0433		--
10.32	0.04732		--
10.33	0.04052		--
10.34	0.04485		--
10.35	0.04299		--
10.36	0.04578		--
10.37	0.03928		--
10.38	0.04361		--
10.39	0.0365		--
10.4	0.04887		--
10.41	0.04238		--
10.42	0.04609		--
10.43	0.04516		--
10.44	0.03928		--
10.45	0.03959		--
10.46	0.03835		--
10.47	0.03526		--
10.48	0.04114		--
10.49	0.03805		--
10.5	0.03557		--
10.51	0.02846		--
10.52	0.03464		--
10.53	0.03031		--
10.54	0.04052		--
10.55	0.03712		--
10.56	0.03774		--
10.57	0.03031		--
10.58	0.03743		--
10.59	0.03712		--
10.6	0.03217		--
10.61	0.03186		--
10.62	0.03341		--
10.63	0.03341		--
10.64	0.03681		--
10.65	0.02908		--
10.66	0.03341		--
10.67	0.03155		--
10.68	0.03588		--
10.69	0.02691		--
10.7	0.02815		--
10.71	0.03619		--
10.72	0.0266		--
10.73	0.03371		--
10.74	0.03093		--
10.75	0.02969		--
10.76	0.02629		--
10.77	0.03248		--
10.78	0.02753		--
10.79	0.03031		--
10.8	0.03093		--
10.81	0.02567		--
10.82	0.02938		--
10.83	0.02846		--
10.84	0.02474		--
10.85	0.02722		--
10.86	0.0232		--
10.87	0.02598		--
10.88	0.03402		--
10.89	0.03031		--
10.9	0.01949		--
10.91	0.02505		--
10.92	0.02011		--
10.93	0.02722		--
10.94	0.03		--
10.95	0.02846		--
10.96	0.02815		--
10.97	0.02629		--
10.98	0.02815		--
10.99	0.02165		--
11	0.02474		--
11.01	0.02289		--
11.02	0.03093		--
11.03	0.02382		--
11.04	0.02753		--
11.05	0.02351		--
11.06	0.0266		--
11.07	0.01918		--
11.08	0.02846		--
11.09	0.02289		--
11.1	0.02505		--
11.11	0.02258		--
11.12	0.02258		--
11.13	0.02227		--
11.14	0.02258		--
11.15	--		--
11.16	--		--
11.17	--		--
11.18	--		--
11.19	--		--
11.2	--		--
11.21	--		--
11.22	--		--
11.23	--		--
11.24	--		--
11.25	--		--
11.26	--		--
11.27	--		--
11.28	--		--
11.29	--		--
11.3	--		--
11.31	--		--
11.32	--		--
11.33	--		--
11.34	--		--
11.35	--		--
11.36	--		--
11.37	--		--
11.38	--		--
11.39	--		--
11.4	--		--
11.41	--		--
11.42	--		--
11.43	--		--
11.44	--		--
11.45	--		--
11.46	--		--
11.47	--		--
11.48	--		--
11.49	--		--
11.5	--		--
11.51	--		--
11.52	--		--
11.53	--		--
11.54	--		--
11.55	--		--
11.56	--		--
11.57	--		--
11.58	--		--
11.59	--		--
11.6	--		--
11.61	--		--
11.62	--		--
11.63	--		--
11.64	--		--
11.65	--		--
11.66	--		--
11.67	--		--
11.68	--		--
11.69	--		--
11.7	--		--
11.71	--		--
11.72	--		--
11.73	--		--
11.74	--		--
11.75	--		--
11.76	--		--
11.77	--		--
11.78	--		--
11.79	--		--
11.8	--		--
11.81	--		--
	--		--
	--		--
	--		--
	--		--
	--		--
	--		--
	--		--
	--		--
	--		--
	--		--
	--		--
	--		--
	--		--
	--		--
	--		--
	--		--
	--		--
	--		--
	--		--
	--		--
	--		--
	--		--
	--		--
	--		--
	--		--
	--		--
	--		--
	--		--
	--		--
	--		--
	--		--
	--		--
	--		--
	--		--
	--		--
	--		--
	--		--
	--		--
	--		--
	--		--
	--		--
	--		--
	--		--
	--		--
	--		--
	--		--
	--		--
	--		--
	--		--
	--		--
	--		--
	--		--
	--		--
	--		--
	--		--
	--		--
	--		--
	--		--
	--		--
	--		--
	--		--
	--		--
	--		--
	--		--
	--		--
	--		--
	--		--
	--		--
	--		--
	--		--
	--		--
	--		--
	--		--
	--		--
	--		--
	--		--
	--		--
	--		--
	--		--
	--		--
	--		--
	--		--
	--		--
	--		--
	--		--
	--		--
	--		--
	--		--
	--		--
	--		--
	--		--
	--		--
	--		--
	--		--
	--		--
	--		--
	--		--
	--		--
	--		--
	--		--
	--		--
	--		--
	--		--
	--		--
	--		--
	--		--
	--		--
	--		--
	--		--
	--		--
	--		--
	--		--
	--		--
	--		--
	--		--
	--		--
	--		--
	--		--
	--		--
	--		--
	--		--
	--		--
	--		--
	--		--
	--		--
	--		--
	--		--
	--		--
	--		--
	--		--
	--		--
	--		--
	--		--
	--		--
	--		--
	--		--
	--		--
	--		--
	--		--
	--		--
	--		--
	--		--
	--		--
	--		--
	--		--
	--		--
	--		--
	--		--
	--		--
	--		--
	--		--
	--		--
	--		--
	--		--
	--		--
	--		--
	--		--
	--		--
	--		--
	--		--
	--		--
	--		--
	--		--
	--		--
	--		--
	--		--
	--		--
	--		--
	--		--
	--		--
	--		--
	--		--
	--		--
	--		--
	--		--
	--		--
	--		--
	--		--
	--		--
	--		--
	--		--
	--		--
	--		--
	--		--
	--		--
	--		--
	--		--
	--		--
	--		--
	--		--
	--		--
	--		--
	--		--
	--		--
	--		--
	--		--
	--		--
	--		--
	--		--
	--		--
	--		--
	--		--
	--		--
	--		--
	--		--
	--		--
	--		--
	--		--
	--		--
	--		--
	--		--
	--		--
	--		--
	--		--
	--		--
	--		--
	--		--
	--		--
	--		--
	--		--
	--		--
	--		--
	--		--
	--		--
	--		--
	--		--
	--		--
	--		--
	--		--
	--		--
	--		--
	--		--
	--		--
	--		--
	--		--
	--		--
	--		--
	--		--
	--		--
	--		--
	--		--
	--		--
	--		--
	--		--
	--		--
	--		--
	--		--
	--		--
	--		--
	--		--
	--		--
	--		--
	--		--
	--		--
	--		--
	--		--
	--		--
	--		--
	--		--
	--		--
	--		--
	--		--
	--		--
	--		--
	--		--
	--		--
	--		--
	--		--
	--		--
	--		--
	--		--
	--		--
	--		--
	--		--
	--		--
	--		--
	--		--
	--		--
	--		--
	--		--
	--		--
	--		--
	--		--
	--		--
	--		--
	--		--
	--		--
	--		--
	--		--
	--		--
	--		--
	--		--
	--		--
	--		--
	--		--
	--		--
	--		--
	--		--
	--		--
	--		--
	--		--
	--		--
	--		--
	--		--
	--		--
	--		--
	--		--
	--		--
	--		--
	--		--
	--		--
	--		--
	--		--
	--		--
	--		--
	--		--
	--		--
	--		--
	--		--
	--		--
	--		--
	--		--
	--		--
	--		--
	--		--
	--		--
	--		--
	--		--
	--		--
	--		--
	--		--
	--		--
	--		--
	--		--
	--		--
	--		--
	--		--
	--		--
	--		--
	--		--
	--		--
	--		--
	--		--
	--		--
	--		--
	--		--
	--		--
	--		--
	--		--
	--		--
	--		--
	--		--
	--		--
	--		--
	--		--
	--		--
	--		--
	--		--
	--		--
	--		--
	--		--
	--		--
	--		--
	--		--
	--		--
	--		--
	--		--
	--		--
	--		--
	--		--
	--		--
	--		--
	--		--
	--		--
	--		--
	--		--
	--		--
	--		--
	--		--
	--		--
	--		--
	--		--
	--		--
	--		--
	--		--
	--		--
	--		--
	--		--
	--		--
	--		--
	--		--
	--		--
	--		--
	--		--
	--		--
	--		--
	--		--
	--		--
	--		--
	--		--
	--		--
	--		--
	--		--
	--		--
	--		--
	--		--
	--		--
	--		--
	--		--
	--		--
	--		--
	--		--
	--		--
	--		--
	--		--
	--		--
	--		--
	--		--
	--		--
	--		--
	--		--
	--		--
	--		--
	--		--
	--		--
	--		--
	--		--
	--		--
	--		--
	--		--
	--		--
	--		--
	--		--
	--		--
	--		--
	--		--
	--		--
	--		--
	--		--
	--		--
	--		--
	--		--
	--		--
	--		--
	--		--
	--		--
	--		--
	--		--
	--		--
	--		--
	--		--
	--		--
	--		--
	--		--
	--		--
	--		--
	--		--
	--		--
	--		--
	--		--
	--		--
	--		--
	--		--
	--		--
	--		--
	--		--
	--		--
	--		--
	--		--
	--		--
	--		--
	--		--
	--		--
	--		--
	--		--
	--		--
	--		--
	--		--
	--		--
	--		--
	--		--
	--		--
	--		--
	--		--
	--		--
	--		--
	--		--
	--		--
	--		--
	--		--
	--		--
	--		--
	--		--
	--		--
	--		--
	--		--
	--		--
	--		--
	--		--
	--		--
	--		--
	--		--
	--		--
	--		--
	--		--
	--		--
	--		--
	--		--
	--		--
	--		--
	--		--
	--		--
	--		--
	--		--
	--		--
	--		--
	--		--
	--		--
	--		--
	--		--
	--		--
	--		--
	--		--
	--		--
	--		--
	--		--
	--		--
	--		--
	--		--
	--		--
	--		--
	--		--
	--		--
	--		--
	--		--
	--		--
	--		--
	--		--
	--		--
	--		--
	--		--
	--		--
	--		--
	--		--
	--		--
	--		--
	--		--
	--		--
	--		--
	--		--
	--		--
	--		--
	--		--
	--		--
	--		--
	--		--
	--		--
	--		--
	--		--
	--		--
	--		--
	--		--
	--		--
	--		--
	--		--
	--		--
	--		--
	--		--
	--		--
	--		--
	--		--
	--		--
	--		--
	--		--
	--		--
	--		--
	--		--
	--		--
	--		--
	--		--
	--		--
	--		--
	--		--
	--		--
	--		--
	--		--
	--		--
	--		--
	--		--
	--		--
	--		--
	--		--
	--		--
	--		--
	--		--
	--		--
	--		--
	--		--
	--		--
	--		--
	--		--
	--		--
	--		--
	--		--
	--		--
	--		--
	--		--
	--		--
	--		--
	--		--
	--		--
	--		--
	--		--
	--		--
	--		--
	--		--
	--		--
	--		--
	--		--
	--		--
	--		--
	--		--
	--		--
	--		--
	--		--
	--		--
	--		--
	--		--
	--		--
	--		--
	--		--
	--		--
	--		--
	--		--
	--		--
	--		--
	--		--
	--		--
	--		--
	--		--
	--		--
	--		--
	--		--
	--		--
	--		--
	--		--
	--		--
	--		--
	--		--
	--		--
	--		--
	--		--
	--		--
	--		--
	--		--
	--		--
	--		--
	--		--
	--		--
	--		--
	--		--
	--		--
	--		--
	--		--
	--		--
	--		--
	--		--
	--		--
	--		--
	--		--
	--		--
	--		--
	--		--
	--		--
	--		--
	--		--
	--		--
	--		--
	--		--
	--		--
	--		--
	--		--
	--		--
	--		--
	--		--
	--		--
	--		--
	--		--
	--		--
	--		--
	--		--
	--		--
	--		--
	--		--
	--		--
	--		--
	--		--
	--		--
	--		--
	--		--
	--		--
	--		--
	--		--
	--		--
	--		--
	--		--
	--		--
	--		--
	--		--
	--		--
	--		--
	--		--
	--		--
	--		--
	--		--
	--		--
	--		--
	--		--
	--		--
	--		--
	--		--
	--		--
	--		--
	--		--
	--		--
	--		--
	--		--
	--		--
	--		--
	--		--
	--		--
	--		--
	--		--
	--		--
	--		--
	--		--
	--		--
	--		--
	--		--
	--		--
	--		--
	--		--
	--		--
	--		--
	--		--
	--		--
	--		--
	--		--
	--		--
	--		--
	--		--
	--		--
	--		--
	--		--
	--		--
	--		--
	--		--
	--		--
	--		--
	--		--
	--		--
	--		--
	--		--
	--		--
	--		--
	--		--
	--		--
	--		--
	--		--
	--		--
	--		--
	--		--
	--		--
	--		--
	--		--
	--		--
	--		--
	--		--
	--		--
	--		--
	--		--
	--		--
	--		--
	--		--
	--		--
	--		--
	--		--
	--		--
	--		--
	--		--
	--		--
	--		--
	--		--
	--		--
	--		--
	--		--
	--		--
	--		--
	--		--
	--		--
	--		--
	--		--
	--		--
	--		--
	--		--
	--		--
	--		--
	--		--
	--		--
	--		--
	--		--
	--		--
	--		--
	--		--
	--		--
	--		--
	--		--
[truncated: 901 more rows]

## Sheet: Fig.2f
P/GPa	2.3-tML	P/GPa	2.7-tML	P/GPa	3.1-tML		P/GPa	PL-lifetime
1.56	199	1.35	187	1.98	215		0.1	0.976
2.15	122	2.32	111	5.735	153		1.9	0.974
2.97	108	3.078	103	7.72	132		4.7	1.016
3.78	106	3.866	108				7.4	1.036
4.58	107	4.66	107				10.4	1.014
5.377	112	5.45	102				12.2	0.977
6.16	108	6.25	112				14.4	0.966
6.97	109	7.42	130				17.8	0.853
7.75	129						19.7	0.761
							22	0.686
							25.5	0.58
							27.4	0.532
							30.4	0.345

[truncated: 5 more sheets: Fig.3a, Fig.3b, Fig.3d, Fig.3e, Fig.3f]
